# Supplementary material for: Heritabilities for the puppy weight at birth in Labrador retrievers
Source: BMC Vet Res. 2019 Nov 6;15:395. doi: 10.1186/s12917-019-2146-8 (PMC6833269; doi:10.1186/s12917-019-2146-8)
Supplement: Supplementary file 4 — Additional file 4. Datafile. [file 12917_2019_2146_MOESM4_ESM.xlsx]

## Sheet: Sheet1
Id of the litter	ID of the individual	Id of the sire	Id of the dam	Sex	Year of birth	Season of birth	Parity	Parity squared	Length of gestation (days)	Litter size	Weight at birth (g)	Adult weight of the sire (kg)	Adult weight of the dam (kg)	Inbreeding coefficient individual	Inbreeding coefficient sire	Inbreeding coefficient dam
3	7052	4194	1818	1	2001	4	5	25	60	7	504.622	34.0194	31.7515	0.08	0.042	0.024
3	7053	4194	1818	2	2001	4	5	25	60	7	498.952	34.0194	31.7515	0.08	0.042	0.024
3	7054	4194	1818	1	2001	4	5	25	60	7	436.583	34.0194	31.7515	0.08	0.042	0.024
3	7055	4194	1818	1	2001	4	5	25	60	7	493.282	34.0194	31.7515	0.08	0.042	0.024
3	7056	4194	1818	2	2001	4	5	25	60	7	447.922	34.0194	31.7515	0.08	0.042	0.024
3	7057	4194	1818	2	2001	4	5	25	60	7	464.932	34.0194	31.7515	0.08	0.042	0.024
3	7058	4194	1818	2	2001	4	5	25	60	7	402.563	34.0194	31.7515	0.08	0.042	0.024
7	7117	5355	2372	1	2001	4	6	36	62	7	527.301	31.7515	29.4835	0.096	0.086	0.03
7	7118	5355	2372	1	2001	4	6	36	62	7	504.622	31.7515	29.4835	0.096	0.086	0.03
7	7119	5355	2372	1	2001	4	6	36	62	7	527.301	31.7515	29.4835	0.096	0.086	0.03
7	7120	5355	2372	2	2001	4	6	36	62	7	527.301	31.7515	29.4835	0.096	0.086	0.03
7	7121	5355	2372	1	2001	4	6	36	62	7	515.961	31.7515	29.4835	0.096	0.086	0.03
7	7122	5355	2372	2	2001	4	6	36	62	7	391.223	31.7515	29.4835	0.096	0.086	0.03
7	7123	5355	2372	2	2001	4	6	36	62	7	464.932	31.7515	29.4835	0.096	0.086	0.03
9	7504	4194	2384	2	2002	2	4	16	59	6	283.495	34.0194	28.1227	0.113	0.042	0.002
9	7505	4194	2384	2	2002	2	4	16	59	6	283.495	34.0194	28.1227	0.113	0.042	0.002
9	7506	4194	2384	1	2002	2	4	16	59	6	283.495	34.0194	28.1227	0.113	0.042	0.002
9	7507	4194	2384	2	2002	2	4	16	59	6	283.495	34.0194	28.1227	0.113	0.042	0.002
9	7508	4194	2384	1	2002	2	4	16	59	6	283.495	34.0194	28.1227	0.113	0.042	0.002
9	7509	4194	2384	2	2002	2	4	16	59	6	283.495	34.0194	28.1227	0.113	0.042	0.002
14	7149	5840	2861	1	2001	4	4	16	60	9	510.291	33.1122	29.4835	0.048	0.064	0.027
14	7150	5840	2861	1	2001	4	4	16	60	9	476.272	33.1122	29.4835	0.048	0.064	0.027
14	7151	5840	2861	2	2001	4	4	16	60	9	538.641	33.1122	29.4835	0.048	0.064	0.027
14	7152	5840	2861	2	2001	4	4	16	60	9	538.641	33.1122	29.4835	0.048	0.064	0.027
14	7153	5840	2861	1	2001	4	4	16	60	9	566.99	33.1122	29.4835	0.048	0.064	0.027
14	7154	5840	2861	2	2001	4	4	16	60	9	464.932	33.1122	29.4835	0.048	0.064	0.027
14	7155	5840	2861	1	2001	4	4	16	60	9	510.291	33.1122	29.4835	0.048	0.064	0.027
14	7156	5840	2861	2	2001	4	4	16	60	9	430.913	33.1122	29.4835	0.048	0.064	0.027
14	7157	5840	2861	2	2001	4	4	16	60	9	464.932	33.1122	29.4835	0.048	0.064	0.027
15	7660	5353	2875	2	2002	4	6	36	58	8	470.602	34.9266	28.1227	0.067	0.039	0.045
15	7661	5353	2875	2	2002	4	6	36	58	8	300.505	34.9266	28.1227	0.067	0.039	0.045
15	7662	5353	2875	2	2002	4	6	36	58	8	328.854	34.9266	28.1227	0.067	0.039	0.045
15	7675	5353	2875	2	2002	4	6	36	58	8	396.893	34.9266	28.1227	0.067	0.039	0.045
15	7676	5353	2875	1	2002	4	6	36	58	8	425.243	34.9266	28.1227	0.067	0.039	0.045
15	7677	5353	2875	1	2002	4	6	36	58	8	402.563	34.9266	28.1227	0.067	0.039	0.045
15	7678	5353	2875	2	2002	4	6	36	58	8	419.573	34.9266	28.1227	0.067	0.039	0.045
15	7679	5353	2875	1	2002	4	6	36	58	8	402.563	34.9266	28.1227	0.067	0.039	0.045
20	7265	4194	2881	1	2002	1	6	36	58	9	470.602	34.0194	36.2874	0.092	0.042	0.107
20	7266	4194	2881	2	2002	1	6	36	58	9	538.641	34.0194	36.2874	0.092	0.042	0.107
20	7267	4194	2881	1	2002	1	6	36	58	9	595.34	34.0194	36.2874	0.092	0.042	0.107
20	7268	4194	2881	1	2002	1	6	36	58	9	470.602	34.0194	36.2874	0.092	0.042	0.107
20	7269	4194	2881	1	2002	1	6	36	58	9	561.321	34.0194	36.2874	0.092	0.042	0.107
20	7270	4194	2881	1	2002	1	6	36	58	9	521.631	34.0194	36.2874	0.092	0.042	0.107
20	7271	4194	2881	1	2002	1	6	36	58	9	566.99	34.0194	36.2874	0.092	0.042	0.107
20	7272	4194	2881	1	2002	1	6	36	58	9	459.262	34.0194	36.2874	0.092	0.042	0.107
20	7273	4194	2881	1	2002	1	6	36	58	9	470.602	34.0194	36.2874	0.092	0.042	0.107
22	7400	5840	2882	1	2002	2	5	25	60	8	561.321	33.1122	34.0194	0.077	0.064	0.107
22	7401	5840	2882	2	2002	2	5	25	60	8	629.359	33.1122	34.0194	0.077	0.064	0.107
22	7402	5840	2882	2	2002	2	5	25	60	8	521.631	33.1122	34.0194	0.077	0.064	0.107
22	7403	5840	2882	2	2002	2	5	25	60	8	566.99	33.1122	34.0194	0.077	0.064	0.107
22	7404	5840	2882	2	2002	2	5	25	60	8	493.282	33.1122	34.0194	0.077	0.064	0.107
22	7405	5840	2882	1	2002	2	5	25	60	8	476.272	33.1122	34.0194	0.077	0.064	0.107
22	7406	5840	2882	1	2002	2	5	25	60	8	527.301	33.1122	34.0194	0.077	0.064	0.107
22	7407	5840	2882	1	2002	2	5	25	60	8	578.33	33.1122	34.0194	0.077	0.064	0.107
23	7408	5355	2884	2	2002	2	4	16	57	8	345.864	31.7515	31.7515	0.079	0.086	0
23	7409	5355	2884	1	2002	2	4	16	57	8	459.262	31.7515	31.7515	0.079	0.086	0
23	7410	5355	2884	2	2002	2	4	16	57	8	419.573	31.7515	31.7515	0.079	0.086	0
23	7411	5355	2884	1	2002	2	4	16	57	8	408.233	31.7515	31.7515	0.079	0.086	0
23	7412	5355	2884	2	2002	2	4	16	57	8	527.301	31.7515	31.7515	0.079	0.086	0
23	7413	5355	2884	1	2002	2	4	16	57	8	510.291	31.7515	31.7515	0.079	0.086	0
23	7414	5355	2884	2	2002	2	4	16	57	8	430.913	31.7515	31.7515	0.079	0.086	0
23	7415	5355	2884	1	2002	2	4	16	57	8	459.262	31.7515	31.7515	0.079	0.086	0
24	7840	6109	2884	2	2003	1	5	25	59	10	425.243	36.741	31.7515	0.046	0.044	0
24	7841	6109	2884	1	2003	1	5	25	59	10	549.981	36.741	31.7515	0.046	0.044	0
24	7842	6109	2884	1	2003	1	5	25	59	10	532.971	36.741	31.7515	0.046	0.044	0
24	7843	6109	2884	1	2003	1	5	25	59	10	419.573	36.741	31.7515	0.046	0.044	0
24	7844	6109	2884	2	2003	1	5	25	59	10	498.952	36.741	31.7515	0.046	0.044	0
24	7845	6109	2884	1	2003	1	5	25	59	10	459.262	36.741	31.7515	0.046	0.044	0
24	7846	6109	2884	2	2003	1	5	25	59	10	470.602	36.741	31.7515	0.046	0.044	0
24	7847	6109	2884	2	2003	1	5	25	59	10	442.253	36.741	31.7515	0.046	0.044	0
24	7848	6109	2884	1	2003	1	5	25	59	10	515.961	36.741	31.7515	0.046	0.044	0
24	7849	6109	2884	1	2003	1	5	25	59	10	374.214	36.741	31.7515	0.046	0.044	0
25	8746	6109	2884	1	2004	2	6	36	59	10	481.942	36.741	31.7515	0.046	0.044	0
25	8747	6109	2884	2	2004	2	6	36	59	10	425.243	36.741	31.7515	0.046	0.044	0
25	8748	6109	2884	2	2004	2	6	36	59	10	453.592	36.741	31.7515	0.046	0.044	0
25	8749	6109	2884	2	2004	2	6	36	59	10	396.893	36.741	31.7515	0.046	0.044	0
25	8750	6109	2884	2	2004	2	6	36	59	10	425.243	36.741	31.7515	0.046	0.044	0
25	8751	6109	2884	2	2004	2	6	36	59	10	368.544	36.741	31.7515	0.046	0.044	0
25	8752	6109	2884	1	2004	2	6	36	59	10	396.893	36.741	31.7515	0.046	0.044	0
25	8753	6109	2884	1	2004	2	6	36	59	10	425.243	36.741	31.7515	0.046	0.044	0
25	8755	6109	2884	2	2004	2	6	36	59	10	425.243	36.741	31.7515	0.046	0.044	0
27	7297	5965	2887	2	2002	1	5	25	60	7	572.66	37.1946	29.4835	0.088	0.035	0
27	7298	5965	2887	1	2002	1	5	25	60	7	572.66	37.1946	29.4835	0.088	0.035	0
27	7299	5965	2887	1	2002	1	5	25	60	7	527.301	37.1946	29.4835	0.088	0.035	0
27	7300	5965	2887	2	2002	1	5	25	60	7	595.34	37.1946	29.4835	0.088	0.035	0
27	7301	5965	2887	1	2002	1	5	25	60	7	584	37.1946	29.4835	0.088	0.035	0
27	7304	5965	2887	2	2002	1	5	25	60	7	385.553	37.1946	29.4835	0.088	0.035	0
27	7313	5965	2887	1	2002	1	5	25	60	7	527.301	37.1946	29.4835	0.088	0.035	0
29	7281	5355	2892	2	2002	1	5	25	60	9	493.282	31.7515	32.6586	0.064	0.086	0.048
29	7282	5355	2892	2	2002	1	5	25	60	9	504.622	31.7515	32.6586	0.064	0.086	0.048
29	7283	5355	2892	1	2002	1	5	25	60	9	493.282	31.7515	32.6586	0.064	0.086	0.048
29	7284	5355	2892	1	2002	1	5	25	60	9	569.825	31.7515	32.6586	0.064	0.086	0.048
29	7285	5355	2892	1	2002	1	5	25	60	9	504.622	31.7515	32.6586	0.064	0.086	0.048
29	7286	5355	2892	1	2002	1	5	25	60	9	566.99	31.7515	32.6586	0.064	0.086	0.048
29	7287	5355	2892	1	2002	1	5	25	60	9	515.961	31.7515	32.6586	0.064	0.086	0.048
29	7288	5355	2892	1	2002	1	5	25	60	9	442.253	31.7515	32.6586	0.064	0.086	0.048
29	7289	5355	2892	2	2002	1	5	25	60	9	425.243	31.7515	32.6586	0.064	0.086	0.048
30	7510	5353	2898	1	2002	2	4	16	57	9	487.612	34.9266	38.1018	0.055	0.039	0
30	7511	5353	2898	1	2002	2	4	16	57	9	487.612	34.9266	38.1018	0.055	0.039	0
30	7512	5353	2898	2	2002	2	4	16	57	9	413.903	34.9266	38.1018	0.055	0.039	0
30	7513	5353	2898	1	2002	2	4	16	57	9	493.282	34.9266	38.1018	0.055	0.039	0
30	7514	5353	2898	2	2002	2	4	16	57	9	436.583	34.9266	38.1018	0.055	0.039	0
30	7515	5353	2898	1	2002	2	4	16	57	9	340.194	34.9266	38.1018	0.055	0.039	0
30	7516	5353	2898	2	2002	2	4	16	57	9	374.214	34.9266	38.1018	0.055	0.039	0
30	7517	5353	2898	1	2002	2	4	16	57	9	493.282	34.9266	38.1018	0.055	0.039	0
30	7518	5353	2898	1	2002	2	4	16	57	9	413.903	34.9266	38.1018	0.055	0.039	0
31	7883	6562	2898	2	2003	1	5	25	60	6	447.922	32.6586	38.1018	0.086	0.09	0
31	7884	6562	2898	1	2003	1	5	25	60	6	476.272	32.6586	38.1018	0.086	0.09	0
31	7885	6562	2898	2	2003	1	5	25	60	6	470.602	32.6586	38.1018	0.086	0.09	0
31	7886	6562	2898	1	2003	1	5	25	60	6	527.301	32.6586	38.1018	0.086	0.09	0
31	7887	6562	2898	1	2003	1	5	25	60	6	504.622	32.6586	38.1018	0.086	0.09	0
31	7888	6562	2898	1	2003	1	5	25	60	6	442.253	32.6586	38.1018	0.086	0.09	0
32	7874	5355	3546	2	2003	1	3	9	57	9	561.321	31.7515	31.7515	0.054	0.086	0.007
32	7875	5355	3546	2	2003	1	3	9	57	9	462.097	31.7515	31.7515	0.054	0.086	0.007
32	7876	5355	3546	1	2003	1	3	9	57	9	538.641	31.7515	31.7515	0.054	0.086	0.007
32	7877	5355	3546	2	2003	1	3	9	57	9	555.651	31.7515	31.7515	0.054	0.086	0.007
32	7878	5355	3546	2	2003	1	3	9	57	9	498.952	31.7515	31.7515	0.054	0.086	0.007
32	7879	5355	3546	2	2003	1	3	9	57	9	283.495	31.7515	31.7515	0.054	0.086	0.007
32	7880	5355	3546	2	2003	1	3	9	57	9	425.243	31.7515	31.7515	0.054	0.086	0.007
32	7881	5355	3546	2	2003	1	3	9	57	9	459.262	31.7515	31.7515	0.054	0.086	0.007
32	7882	5355	3546	2	2003	1	3	9	57	9	464.932	31.7515	31.7515	0.054	0.086	0.007
33	8566	6109	3546	1	2004	1	4	16	60	11	532.971	36.741	31.7515	0.046	0.044	0.007
33	8567	6109	3546	2	2004	1	4	16	60	11	527.301	36.741	31.7515	0.046	0.044	0.007
33	8568	6109	3546	2	2004	1	4	16	60	11	595.34	36.741	31.7515	0.046	0.044	0.007
33	8569	6109	3546	1	2004	1	4	16	60	11	527.301	36.741	31.7515	0.046	0.044	0.007
33	8570	6109	3546	1	2004	1	4	16	60	11	538.641	36.741	31.7515	0.046	0.044	0.007
33	8571	6109	3546	2	2004	1	4	16	60	11	498.952	36.741	31.7515	0.046	0.044	0.007
33	8572	6109	3546	2	2004	1	4	16	60	11	476.272	36.741	31.7515	0.046	0.044	0.007
33	8573	6109	3546	2	2004	1	4	16	60	11	566.99	36.741	31.7515	0.046	0.044	0.007
33	8574	6109	3546	2	2004	1	4	16	60	11	459.262	36.741	31.7515	0.046	0.044	0.007
33	8575	6109	3546	2	2004	1	4	16	60	11	538.641	36.741	31.7515	0.046	0.044	0.007
33	8576	6109	3546	1	2004	1	4	16	60	11	334.524	36.741	31.7515	0.046	0.044	0.007
34	9051	7575	3546	2	2004	4	5	25	60	5	487.612	32.6586	31.7515	0.052	0.065	0.007
34	9052	7575	3546	2	2004	4	5	25	60	5	470.602	32.6586	31.7515	0.052	0.065	0.007
34	9053	7575	3546	1	2004	4	5	25	60	5	504.622	32.6586	31.7515	0.052	0.065	0.007
34	9054	7575	3546	1	2004	4	5	25	60	5	561.321	32.6586	31.7515	0.052	0.065	0.007
34	9055	7575	3546	2	2004	4	5	25	60	5	459.262	32.6586	31.7515	0.052	0.065	0.007
35	7489	5355	3547	2	2002	2	5	25	61	9	476.272	31.7515	31.7515	0.086	0.086	0.003
35	7490	5355	3547	1	2002	2	5	25	61	9	510.291	31.7515	31.7515	0.086	0.086	0.003
35	7491	5355	3547	1	2002	2	5	25	61	9	498.952	31.7515	31.7515	0.086	0.086	0.003
35	7492	5355	3547	1	2002	2	5	25	61	9	515.961	31.7515	31.7515	0.086	0.086	0.003
35	7493	5355	3547	1	2002	2	5	25	61	9	515.961	31.7515	31.7515	0.086	0.086	0.003
35	7494	5355	3547	2	2002	2	5	25	61	9	504.622	31.7515	31.7515	0.086	0.086	0.003
35	7495	5355	3547	2	2002	2	5	25	61	9	481.942	31.7515	31.7515	0.086	0.086	0.003
35	7496	5355	3547	2	2002	2	5	25	61	9	493.282	31.7515	31.7515	0.086	0.086	0.003
35	7497	5355	3547	1	2002	2	5	25	61	9	283.495	31.7515	31.7515	0.086	0.086	0.003
36	8043	6109	3547	2	2003	2	6	36	58	11	470.602	36.741	31.7515	0.052	0.044	0.003
36	8044	6109	3547	2	2003	2	6	36	58	11	498.952	36.741	31.7515	0.052	0.044	0.003
36	8045	6109	3547	2	2003	2	6	36	58	11	385.553	36.741	31.7515	0.052	0.044	0.003
36	8046	6109	3547	1	2003	2	6	36	58	11	459.262	36.741	31.7515	0.052	0.044	0.003
36	8047	6109	3547	2	2003	2	6	36	58	11	436.583	36.741	31.7515	0.052	0.044	0.003
36	8048	6109	3547	1	2003	2	6	36	58	11	408.233	36.741	31.7515	0.052	0.044	0.003
36	8049	6109	3547	1	2003	2	6	36	58	11	476.272	36.741	31.7515	0.052	0.044	0.003
36	8050	6109	3547	2	2003	2	6	36	58	11	464.932	36.741	31.7515	0.052	0.044	0.003
36	8051	6109	3547	2	2003	2	6	36	58	11	527.301	36.741	31.7515	0.052	0.044	0.003
36	8052	6109	3547	1	2003	2	6	36	58	11	402.563	36.741	31.7515	0.052	0.044	0.003
36	8053	6109	3547	1	2003	2	6	36	58	11	408.233	36.741	31.7515	0.052	0.044	0.003
38	7314	4178	3557	1	2002	1	3	9	60	8	459.262	28.5763	31.7515	0.066	0.11	0.019
38	7315	4178	3557	1	2002	1	3	9	60	8	470.602	28.5763	31.7515	0.066	0.11	0.019
38	7316	4178	3557	1	2002	1	3	9	60	8	510.291	28.5763	31.7515	0.066	0.11	0.019
38	7317	4178	3557	1	2002	1	3	9	60	8	498.952	28.5763	31.7515	0.066	0.11	0.019
38	7318	4178	3557	1	2002	1	3	9	60	8	470.602	28.5763	31.7515	0.066	0.11	0.019
38	7319	4178	3557	2	2002	1	3	9	60	8	481.942	28.5763	31.7515	0.066	0.11	0.019
38	7320	4178	3557	1	2002	1	3	9	60	8	436.583	28.5763	31.7515	0.066	0.11	0.019
38	7321	4178	3557	2	2002	1	3	9	60	8	283.495	28.5763	31.7515	0.066	0.11	0.019
39	7955	6808	3557	2	2003	1	4	16	63	8	459.262	33.1122	31.7515	0.054	0.033	0.019
39	7956	6808	3557	2	2003	1	4	16	63	8	459.262	33.1122	31.7515	0.054	0.033	0.019
39	7957	6808	3557	1	2003	1	4	16	63	8	459.262	33.1122	31.7515	0.054	0.033	0.019
39	7958	6808	3557	2	2003	1	4	16	63	8	442.253	33.1122	31.7515	0.054	0.033	0.019
39	7959	6808	3557	2	2003	1	4	16	63	8	464.932	33.1122	31.7515	0.054	0.033	0.019
39	7960	6808	3557	1	2003	1	4	16	63	8	459.262	33.1122	31.7515	0.054	0.033	0.019
39	7961	6808	3557	2	2003	1	4	16	63	8	498.952	33.1122	31.7515	0.054	0.033	0.019
39	7962	6808	3557	1	2003	1	4	16	63	8	498.952	33.1122	31.7515	0.054	0.033	0.019
40	7359	2405	3560	1	2002	1	5	25	61	6	459.262	-999.99	29.4835	0.028	0.144	0.066
40	7360	2405	3560	1	2002	1	5	25	61	6	442.253	-999.99	29.4835	0.028	0.144	0.066
40	7361	2405	3560	1	2002	1	5	25	61	6	504.622	-999.99	29.4835	0.028	0.144	0.066
40	7362	2405	3560	2	2002	1	5	25	61	6	436.583	-999.99	29.4835	0.028	0.144	0.066
40	7363	2405	3560	2	2002	1	5	25	61	6	498.952	-999.99	29.4835	0.028	0.144	0.066
40	7364	2405	3560	2	2002	1	5	25	61	6	402.563	-999.99	29.4835	0.028	0.144	0.066
41	8180	7257	3560	1	2003	3	6	36	61	7	283.495	33.1122	29.4835	0.042	0.073	0.066
41	8181	7257	3560	1	2003	3	6	36	61	7	459.262	33.1122	29.4835	0.042	0.073	0.066
41	8183	7257	3560	1	2003	3	6	36	61	7	476.272	33.1122	29.4835	0.042	0.073	0.066
41	8184	7257	3560	2	2003	3	6	36	61	7	493.282	33.1122	29.4835	0.042	0.073	0.066
41	8185	7257	3560	2	2003	3	6	36	61	7	368.544	33.1122	29.4835	0.042	0.073	0.066
41	8186	7257	3560	1	2003	3	6	36	61	7	368.544	33.1122	29.4835	0.042	0.073	0.066
42	7590	6562	3563	1	2002	3	5	25	61	10	527.301	32.6586	35.3802	0.113	0.09	0.043
42	7591	6562	3563	2	2002	3	5	25	61	10	442.253	32.6586	35.3802	0.113	0.09	0.043
42	7592	6562	3563	2	2002	3	5	25	61	10	340.194	32.6586	35.3802	0.113	0.09	0.043
42	7593	6562	3563	1	2002	3	5	25	61	10	481.942	32.6586	35.3802	0.113	0.09	0.043
42	7594	6562	3563	1	2002	3	5	25	61	10	391.223	32.6586	35.3802	0.113	0.09	0.043
42	7595	6562	3563	2	2002	3	5	25	61	10	391.223	32.6586	35.3802	0.113	0.09	0.043
42	7596	6562	3563	1	2002	3	5	25	61	10	436.583	32.6586	35.3802	0.113	0.09	0.043
42	7597	6562	3563	2	2002	3	5	25	61	10	379.884	32.6586	35.3802	0.113	0.09	0.043
42	7598	6562	3563	2	2002	3	5	25	61	10	396.893	32.6586	35.3802	0.113	0.09	0.043
45	7867	5355	3567	1	2003	1	4	16	61	7	481.942	31.7515	29.9371	0.107	0.086	0.033
45	7868	5355	3567	2	2003	1	4	16	61	7	470.602	31.7515	29.9371	0.107	0.086	0.033
45	7869	5355	3567	2	2003	1	4	16	61	7	498.952	31.7515	29.9371	0.107	0.086	0.033
45	7870	5355	3567	2	2003	1	4	16	61	7	481.942	31.7515	29.9371	0.107	0.086	0.033
45	7871	5355	3567	2	2003	1	4	16	61	7	498.952	31.7515	29.9371	0.107	0.086	0.033
45	7872	5355	3567	2	2003	1	4	16	61	7	527.301	31.7515	29.9371	0.107	0.086	0.033
45	7873	5355	3567	1	2003	1	4	16	61	7	510.291	31.7515	29.9371	0.107	0.086	0.033
46	8208	6562	3567	2	2003	3	5	25	63	6	549.981	32.6586	29.9371	0.037	0.09	0.033
46	8209	6562	3567	2	2003	3	5	25	63	6	368.544	32.6586	29.9371	0.037	0.09	0.033
46	8210	6562	3567	2	2003	3	5	25	63	6	493.282	32.6586	29.9371	0.037	0.09	0.033
46	8211	6562	3567	1	2003	3	5	25	63	6	493.282	32.6586	29.9371	0.037	0.09	0.033
46	8212	6562	3567	1	2003	3	5	25	63	6	595.34	32.6586	29.9371	0.037	0.09	0.033
46	8213	6562	3567	1	2003	3	5	25	63	6	527.301	32.6586	29.9371	0.037	0.09	0.033
49	8650	5355	3569	2	2004	2	5	25	61	6	498.952	31.7515	33.1122	0.054	0.086	0.065
49	8651	5355	3569	2	2004	2	5	25	61	6	467.767	31.7515	33.1122	0.054	0.086	0.065
49	8652	5355	3569	2	2004	2	5	25	61	6	493.282	31.7515	33.1122	0.054	0.086	0.065
49	8653	5355	3569	1	2004	2	5	25	61	6	481.942	31.7515	33.1122	0.054	0.086	0.065
49	8654	5355	3569	2	2004	2	5	25	61	6	283.495	31.7515	33.1122	0.054	0.086	0.065
49	8655	5355	3569	1	2004	2	5	25	61	6	470.602	31.7515	33.1122	0.054	0.086	0.065
50	9319	7937	3569	2	2005	1	6	36	60	8	527.301	33.1122	33.1122	0.075	0.065	0.065
50	9320	7937	3569	2	2005	1	6	36	60	8	510.291	33.1122	33.1122	0.075	0.065	0.065
50	9321	7937	3569	2	2005	1	6	36	60	8	493.282	33.1122	33.1122	0.075	0.065	0.065
50	9322	7937	3569	2	2005	1	6	36	60	8	481.942	33.1122	33.1122	0.075	0.065	0.065
50	9323	7937	3569	1	2005	1	6	36	60	8	510.291	33.1122	33.1122	0.075	0.065	0.065
50	9324	7937	3569	2	2005	1	6	36	60	8	481.942	33.1122	33.1122	0.075	0.065	0.065
50	9325	7937	3569	1	2005	1	6	36	60	8	476.272	33.1122	33.1122	0.075	0.065	0.065
50	9326	7937	3569	1	2005	1	6	36	60	8	493.282	33.1122	33.1122	0.075	0.065	0.065
52	8176	6562	3570	2	2003	3	5	25	61	4	510.291	32.6586	31.7515	0.097	0.09	0.065
52	8177	6562	3570	1	2003	3	5	25	61	4	578.33	32.6586	31.7515	0.097	0.09	0.065
52	8178	6562	3570	2	2003	3	5	25	61	4	487.612	32.6586	31.7515	0.097	0.09	0.065
52	8179	6562	3570	2	2003	3	5	25	61	4	470.602	32.6586	31.7515	0.097	0.09	0.065
53	7225	2863	4175	2	2002	1	4	16	60	10	425.243	36.741	25.4012	0.033	0.027	0.003
53	7226	2863	4175	1	2002	1	4	16	60	10	589.67	36.741	25.4012	0.033	0.027	0.003
53	7227	2863	4175	2	2002	1	4	16	60	10	464.932	36.741	25.4012	0.033	0.027	0.003
53	7228	2863	4175	2	2002	1	4	16	60	10	374.214	36.741	25.4012	0.033	0.027	0.003
53	7229	2863	4175	2	2002	1	4	16	60	10	447.922	36.741	25.4012	0.033	0.027	0.003
53	7230	2863	4175	2	2002	1	4	16	60	10	447.922	36.741	25.4012	0.033	0.027	0.003
53	7231	2863	4175	1	2002	1	4	16	60	10	487.612	36.741	25.4012	0.033	0.027	0.003
53	7232	2863	4175	1	2002	1	4	16	60	10	391.223	36.741	25.4012	0.033	0.027	0.003
53	7233	2863	4175	2	2002	1	4	16	60	10	413.903	36.741	25.4012	0.033	0.027	0.003
53	7234	2863	4175	2	2002	1	4	16	60	10	481.942	36.741	25.4012	0.033	0.027	0.003
54	8603	6109	4177	2	2004	1	2	4	59	8	391.223	36.741	29.4835	0.051	0.044	0.11
54	8604	6109	4177	1	2004	1	2	4	59	8	413.903	36.741	29.4835	0.051	0.044	0.11
54	8605	6109	4177	1	2004	1	2	4	59	8	345.864	36.741	29.4835	0.051	0.044	0.11
54	8606	6109	4177	1	2004	1	2	4	59	8	425.243	36.741	29.4835	0.051	0.044	0.11
54	8607	6109	4177	2	2004	1	2	4	59	8	408.233	36.741	29.4835	0.051	0.044	0.11
54	8616	6109	4177	2	2004	1	2	4	59	8	584	36.741	29.4835	0.051	0.044	0.11
54	8617	6109	4177	1	2004	1	2	4	59	8	447.922	36.741	29.4835	0.051	0.044	0.11
54	8618	6109	4177	2	2004	1	2	4	59	8	578.33	36.741	29.4835	0.051	0.044	0.11
55	7039	2863	4182	2	2001	3	4	16	57	6	612.35	36.741	29.4835	0.05	0.027	0.042
55	7040	2863	4182	2	2001	3	4	16	57	6	515.961	36.741	29.4835	0.05	0.027	0.042
55	7041	2863	4182	2	2001	3	4	16	57	6	555.651	36.741	29.4835	0.05	0.027	0.042
55	7042	2863	4182	1	2001	3	4	16	57	6	612.35	36.741	29.4835	0.05	0.027	0.042
55	7043	2863	4182	1	2001	3	4	16	57	6	544.311	36.741	29.4835	0.05	0.027	0.042
55	7044	2863	4182	1	2001	3	4	16	57	6	544.311	36.741	29.4835	0.05	0.027	0.042
56	7628	6562	4182	2	2002	3	5	25	59	4	493.282	32.6586	29.4835	0.063	0.09	0.042
56	7629	6562	4182	1	2002	3	5	25	59	4	589.67	32.6586	29.4835	0.063	0.09	0.042
56	7630	6562	4182	1	2002	3	5	25	59	4	561.321	32.6586	29.4835	0.063	0.09	0.042
56	7631	6562	4182	2	2002	3	5	25	59	4	555.651	32.6586	29.4835	0.063	0.09	0.042
57	8187	6396	4182	1	2003	3	6	36	60	5	566.99	40.8233	29.4835	0.114	0.033	0.042
57	8188	6396	4182	2	2003	3	6	36	60	5	487.612	40.8233	29.4835	0.114	0.033	0.042
57	8189	6396	4182	1	2003	3	6	36	60	5	504.622	40.8233	29.4835	0.114	0.033	0.042
57	8190	6396	4182	2	2003	3	6	36	60	5	521.631	40.8233	29.4835	0.114	0.033	0.042
57	8191	6396	4182	1	2003	3	6	36	60	5	612.35	40.8233	29.4835	0.114	0.033	0.042
60	7680	5355	4187	2	2002	4	3	9	61	5	527.301	31.7515	29.0299	0.069	0.086	0.031
60	7681	5355	4187	1	2002	4	3	9	61	5	578.33	31.7515	29.0299	0.069	0.086	0.031
60	7682	5355	4187	2	2002	4	3	9	61	5	584	31.7515	29.0299	0.069	0.086	0.031
60	7683	5355	4187	1	2002	4	3	9	61	5	555.651	31.7515	29.0299	0.069	0.086	0.031
60	7684	5355	4187	2	2002	4	3	9	61	5	538.641	31.7515	29.0299	0.069	0.086	0.031
61	8035	6379	4187	2	2003	2	4	16	61	7	459.262	35.8338	29.0299	0.074	0.05	0.031
61	8036	6379	4187	1	2003	2	4	16	61	7	561.321	35.8338	29.0299	0.074	0.05	0.031
61	8037	6379	4187	1	2003	2	4	16	61	7	549.981	35.8338	29.0299	0.074	0.05	0.031
61	8038	6379	4187	2	2003	2	4	16	61	7	487.612	35.8338	29.0299	0.074	0.05	0.031
61	8039	6379	4187	1	2003	2	4	16	61	7	510.291	35.8338	29.0299	0.074	0.05	0.031
61	8040	6379	4187	2	2003	2	4	16	61	7	283.495	35.8338	29.0299	0.074	0.05	0.031
61	8041	6379	4187	1	2003	2	4	16	61	7	521.631	35.8338	29.0299	0.074	0.05	0.031
62	8809	7575	4187	1	2004	2	5	25	61	5	595.34	32.6586	29.0299	0.063	0.065	0.031
62	8810	7575	4187	1	2004	2	5	25	61	5	555.651	32.6586	29.0299	0.063	0.065	0.031
62	8811	7575	4187	1	2004	2	5	25	61	5	572.66	32.6586	29.0299	0.063	0.065	0.031
62	8812	7575	4187	1	2004	2	5	25	61	5	515.961	32.6586	29.0299	0.063	0.065	0.031
62	8813	7575	4187	1	2004	2	5	25	61	5	425.243	32.6586	29.0299	0.063	0.065	0.031
63	7692	5355	4189	1	2002	4	4	16	59	8	572.66	31.7515	34.473	0.11	0.086	0.078
63	7695	5355	4189	2	2002	4	4	16	59	8	464.932	31.7515	34.473	0.11	0.086	0.078
63	7696	5355	4189	1	2002	4	4	16	59	8	283.495	31.7515	34.473	0.11	0.086	0.078
63	7697	5355	4189	2	2002	4	4	16	59	8	464.932	31.7515	34.473	0.11	0.086	0.078
63	7699	5355	4189	2	2002	4	4	16	59	8	442.253	31.7515	34.473	0.11	0.086	0.078
63	7700	5355	4189	1	2002	4	4	16	59	8	498.952	31.7515	34.473	0.11	0.086	0.078
63	7701	5355	4189	1	2002	4	4	16	59	8	430.913	31.7515	34.473	0.11	0.086	0.078
63	7702	5355	4189	2	2002	4	4	16	59	8	527.301	31.7515	34.473	0.11	0.086	0.078
66	7069	3550	4193	1	2001	4	3	9	59	5	532.971	36.2874	34.0194	0.068	0.026	0.033
66	7070	3550	4193	1	2001	4	3	9	59	5	578.33	36.2874	34.0194	0.068	0.026	0.033
66	7071	3550	4193	1	2001	4	3	9	59	5	555.651	36.2874	34.0194	0.068	0.026	0.033
66	7072	3550	4193	2	2001	4	3	9	59	5	498.952	36.2874	34.0194	0.068	0.026	0.033
66	7073	3550	4193	1	2001	4	3	9	59	5	566.99	36.2874	34.0194	0.068	0.026	0.033
67	7736	5355	4193	2	2002	4	4	16	59	8	487.612	31.7515	34.0194	0.094	0.086	0.033
67	7737	5355	4193	2	2002	4	4	16	59	8	493.282	31.7515	34.0194	0.094	0.086	0.033
67	7738	5355	4193	1	2002	4	4	16	59	8	464.932	31.7515	34.0194	0.094	0.086	0.033
67	7739	5355	4193	2	2002	4	4	16	59	8	442.253	31.7515	34.0194	0.094	0.086	0.033
67	7740	5355	4193	1	2002	4	4	16	59	8	515.961	31.7515	34.0194	0.094	0.086	0.033
67	7741	5355	4193	1	2002	4	4	16	59	8	487.612	31.7515	34.0194	0.094	0.086	0.033
67	7742	5355	4193	2	2002	4	4	16	59	8	498.952	31.7515	34.0194	0.094	0.086	0.033
67	7743	5355	4193	2	2002	4	4	16	59	8	493.282	31.7515	34.0194	0.094	0.086	0.033
68	8064	5360	4193	1	2003	2	5	25	59	7	459.262	40.8233	34.0194	0.117	0.091	0.033
68	8065	5360	4193	2	2003	2	5	25	59	7	470.602	40.8233	34.0194	0.117	0.091	0.033
68	8066	5360	4193	2	2003	2	5	25	59	7	379.884	40.8233	34.0194	0.117	0.091	0.033
68	8067	5360	4193	1	2003	2	5	25	59	7	464.932	40.8233	34.0194	0.117	0.091	0.033
68	8068	5360	4193	2	2003	2	5	25	59	7	447.922	40.8233	34.0194	0.117	0.091	0.033
68	8069	5360	4193	1	2003	2	5	25	59	7	459.262	40.8233	34.0194	0.117	0.091	0.033
68	8070	5360	4193	2	2003	2	5	25	59	7	510.291	40.8233	34.0194	0.117	0.091	0.033
69	8861	7575	4193	2	2004	3	6	36	59	9	487.612	32.6586	34.0194	0.084	0.065	0.033
69	8862	7575	4193	1	2004	3	6	36	59	9	430.913	32.6586	34.0194	0.084	0.065	0.033
69	8863	7575	4193	2	2004	3	6	36	59	9	379.884	32.6586	34.0194	0.084	0.065	0.033
69	8864	7575	4193	2	2004	3	6	36	59	9	442.253	32.6586	34.0194	0.084	0.065	0.033
69	8866	7575	4193	1	2004	3	6	36	59	9	396.893	32.6586	34.0194	0.084	0.065	0.033
69	8867	7575	4193	1	2004	3	6	36	59	9	289.165	32.6586	34.0194	0.084	0.065	0.033
69	8868	7575	4193	1	2004	3	6	36	59	9	413.903	32.6586	34.0194	0.084	0.065	0.033
69	8869	7575	4193	2	2004	3	6	36	59	9	402.563	32.6586	34.0194	0.084	0.065	0.033
70	7167	5840	4712	1	2001	4	2	4	57	9	470.602	33.1122	27.2155	0.054	0.064	0.045
70	7168	5840	4712	2	2001	4	2	4	57	9	498.952	33.1122	27.2155	0.054	0.064	0.045
70	7169	5840	4712	1	2001	4	2	4	57	9	527.301	33.1122	27.2155	0.054	0.064	0.045
70	7170	5840	4712	2	2001	4	2	4	57	9	283.495	33.1122	27.2155	0.054	0.064	0.045
70	7171	5840	4712	2	2001	4	2	4	57	9	459.262	33.1122	27.2155	0.054	0.064	0.045
70	7172	5840	4712	2	2001	4	2	4	57	9	487.612	33.1122	27.2155	0.054	0.064	0.045
70	7173	5840	4712	2	2001	4	2	4	57	9	487.612	33.1122	27.2155	0.054	0.064	0.045
70	7174	5840	4712	2	2001	4	2	4	57	9	527.301	33.1122	27.2155	0.054	0.064	0.045
71	7575	5355	4712	1	2002	3	3	9	59	6	521.631	31.7515	27.2155	0.065	0.086	0.045
71	7576	5355	4712	2	2002	3	3	9	59	6	487.612	31.7515	27.2155	0.065	0.086	0.045
71	7577	5355	4712	2	2002	3	3	9	59	6	487.612	31.7515	27.2155	0.065	0.086	0.045
71	7578	5355	4712	2	2002	3	3	9	59	6	493.282	31.7515	27.2155	0.065	0.086	0.045
71	7579	5355	4712	1	2002	3	3	9	59	6	549.981	31.7515	27.2155	0.065	0.086	0.045
71	7580	5355	4712	2	2002	3	3	9	59	6	436.583	31.7515	27.2155	0.065	0.086	0.045
72	8243	6396	4712	1	2003	3	4	16	58	7	470.602	40.8233	27.2155	0.075	0.033	0.045
72	8244	6396	4712	1	2003	3	4	16	58	7	538.641	40.8233	27.2155	0.075	0.033	0.045
72	8245	6396	4712	2	2003	3	4	16	58	7	413.903	40.8233	27.2155	0.075	0.033	0.045
72	8246	6396	4712	2	2003	3	4	16	58	7	481.942	40.8233	27.2155	0.075	0.033	0.045
72	8247	6396	4712	1	2003	3	4	16	58	7	544.311	40.8233	27.2155	0.075	0.033	0.045
72	8248	6396	4712	2	2003	3	4	16	58	7	504.622	40.8233	27.2155	0.075	0.033	0.045
72	8249	6396	4712	1	2003	3	4	16	58	7	515.961	40.8233	27.2155	0.075	0.033	0.045
73	8704	6109	4712	1	2004	2	5	25	59	7	544.311	36.741	27.2155	0.11	0.044	0.045
73	8705	6109	4712	1	2004	2	5	25	59	7	521.631	36.741	27.2155	0.11	0.044	0.045
73	8706	6109	4712	1	2004	2	5	25	59	7	532.971	36.741	27.2155	0.11	0.044	0.045
73	8707	6109	4712	1	2004	2	5	25	59	7	459.262	36.741	27.2155	0.11	0.044	0.045
73	8708	6109	4712	2	2004	2	5	25	59	7	425.243	36.741	27.2155	0.11	0.044	0.045
73	8709	6109	4712	1	2004	2	5	25	59	7	515.961	36.741	27.2155	0.11	0.044	0.045
73	8710	6109	4712	2	2004	2	5	25	59	7	419.573	36.741	27.2155	0.11	0.044	0.045
74	7098	4194	4713	1	2001	4	2	4	59	9	498.952	34.0194	29.4835	0.073	0.042	0.045
74	7099	4194	4713	1	2001	4	2	4	59	9	544.311	34.0194	29.4835	0.073	0.042	0.045
74	7100	4194	4713	2	2001	4	2	4	59	9	487.612	34.0194	29.4835	0.073	0.042	0.045
74	7101	4194	4713	1	2001	4	2	4	59	9	521.631	34.0194	29.4835	0.073	0.042	0.045
74	7102	4194	4713	2	2001	4	2	4	59	9	504.622	34.0194	29.4835	0.073	0.042	0.045
74	7103	4194	4713	2	2001	4	2	4	59	9	470.602	34.0194	29.4835	0.073	0.042	0.045
74	7104	4194	4713	1	2001	4	2	4	59	9	527.301	34.0194	29.4835	0.073	0.042	0.045
74	7105	4194	4713	1	2001	4	2	4	59	9	527.301	34.0194	29.4835	0.073	0.042	0.045
74	7106	4194	4713	2	2001	4	2	4	59	9	515.961	34.0194	29.4835	0.073	0.042	0.045
75	8338	7142	4713	1	2003	4	4	16	60	7	584	34.0194	29.4835	0.057	0.068	0.045
75	8339	7142	4713	1	2003	4	4	16	60	7	521.631	34.0194	29.4835	0.057	0.068	0.045
75	8340	7142	4713	1	2003	4	4	16	60	7	589.67	34.0194	29.4835	0.057	0.068	0.045
75	8342	7142	4713	2	2003	4	4	16	60	7	549.981	34.0194	29.4835	0.057	0.068	0.045
75	8343	7142	4713	2	2003	4	4	16	60	7	549.981	34.0194	29.4835	0.057	0.068	0.045
75	8344	7142	4713	2	2003	4	4	16	60	7	493.282	34.0194	29.4835	0.057	0.068	0.045
75	8345	7142	4713	1	2003	4	4	16	60	7	589.67	34.0194	29.4835	0.057	0.068	0.045
76	8814	5355	4713	2	2004	2	5	25	61	8	467.767	31.7515	29.4835	0.065	0.086	0.045
76	8815	5355	4713	2	2004	2	5	25	61	8	532.971	31.7515	29.4835	0.065	0.086	0.045
76	8816	5355	4713	2	2004	2	5	25	61	8	504.622	31.7515	29.4835	0.065	0.086	0.045
76	8817	5355	4713	2	2004	2	5	25	61	8	487.612	31.7515	29.4835	0.065	0.086	0.045
76	8818	5355	4713	2	2004	2	5	25	61	8	442.253	31.7515	29.4835	0.065	0.086	0.045
76	8819	5355	4713	2	2004	2	5	25	61	8	532.971	31.7515	29.4835	0.065	0.086	0.045
76	8820	5355	4713	2	2004	2	5	25	61	8	374.214	31.7515	29.4835	0.065	0.086	0.045
76	8821	5355	4713	1	2004	2	5	25	61	8	538.641	31.7515	29.4835	0.065	0.086	0.045
78	7791	6396	4714	2	2002	4	3	9	59	8	521.631	40.8233	30.8443	0.069	0.033	0.035
78	7792	6396	4714	1	2002	4	3	9	59	8	510.291	40.8233	30.8443	0.069	0.033	0.035
78	7793	6396	4714	2	2002	4	3	9	59	8	487.612	40.8233	30.8443	0.069	0.033	0.035
78	7794	6396	4714	1	2002	4	3	9	59	8	504.622	40.8233	30.8443	0.069	0.033	0.035
78	7795	6396	4714	2	2002	4	3	9	59	8	464.932	40.8233	30.8443	0.069	0.033	0.035
78	7796	6396	4714	1	2002	4	3	9	59	8	515.961	40.8233	30.8443	0.069	0.033	0.035
78	7797	6396	4714	1	2002	4	3	9	59	8	464.932	40.8233	30.8443	0.069	0.033	0.035
78	7798	6396	4714	2	2002	4	3	9	59	8	464.932	40.8233	30.8443	0.069	0.033	0.035
79	8148	5355	4714	2	2003	3	4	16	57	10	464.932	31.7515	30.8443	0.066	0.086	0.035
79	8149	5355	4714	1	2003	3	4	16	57	10	436.583	31.7515	30.8443	0.066	0.086	0.035
79	8150	5355	4714	2	2003	3	4	16	57	10	527.301	31.7515	30.8443	0.066	0.086	0.035
79	8151	5355	4714	2	2003	3	4	16	57	10	385.553	31.7515	30.8443	0.066	0.086	0.035
79	8152	5355	4714	1	2003	3	4	16	57	10	430.913	31.7515	30.8443	0.066	0.086	0.035
79	8153	5355	4714	1	2003	3	4	16	57	10	498.952	31.7515	30.8443	0.066	0.086	0.035
79	8154	5355	4714	1	2003	3	4	16	57	10	425.243	31.7515	30.8443	0.066	0.086	0.035
79	8155	5355	4714	1	2003	3	4	16	57	10	283.495	31.7515	30.8443	0.066	0.086	0.035
79	8156	5355	4714	1	2003	3	4	16	57	10	419.573	31.7515	30.8443	0.066	0.086	0.035
79	8157	5355	4714	1	2003	3	4	16	57	10	442.253	31.7515	30.8443	0.066	0.086	0.035
80	8998	7575	4714	1	2004	3	5	25	58	8	461.53	32.6586	30.8443	0.114	0.065	0.035
80	8999	7575	4714	1	2004	3	5	25	58	8	408.233	32.6586	30.8443	0.114	0.065	0.035
80	9000	7575	4714	2	2004	3	5	25	58	8	425.243	32.6586	30.8443	0.114	0.065	0.035
80	9001	7575	4714	1	2004	3	5	25	58	8	504.622	32.6586	30.8443	0.114	0.065	0.035
80	9002	7575	4714	1	2004	3	5	25	58	8	470.602	32.6586	30.8443	0.114	0.065	0.035
80	9003	7575	4714	1	2004	3	5	25	58	8	419.573	32.6586	30.8443	0.114	0.065	0.035
80	9004	7575	4714	1	2004	3	5	25	58	8	476.272	32.6586	30.8443	0.114	0.065	0.035
80	9005	7575	4714	2	2004	3	5	25	58	8	419.573	32.6586	30.8443	0.114	0.065	0.035
81	7611	4194	4715	2	2002	3	1	1	56	9	379.884	34.0194	27.2155	0.084	0.042	0.035
81	7612	4194	4715	1	2002	3	1	1	56	9	345.864	34.0194	27.2155	0.084	0.042	0.035
81	7613	4194	4715	2	2002	3	1	1	56	9	374.214	34.0194	27.2155	0.084	0.042	0.035
81	7614	4194	4715	1	2002	3	1	1	56	9	408.233	34.0194	27.2155	0.084	0.042	0.035
81	7615	4194	4715	1	2002	3	1	1	56	9	379.884	34.0194	27.2155	0.084	0.042	0.035
81	7616	4194	4715	1	2002	3	1	1	56	9	388.388	34.0194	27.2155	0.084	0.042	0.035
81	7617	4194	4715	1	2002	3	1	1	56	9	382.719	34.0194	27.2155	0.084	0.042	0.035
81	7618	4194	4715	1	2002	3	1	1	56	9	425.243	34.0194	27.2155	0.084	0.042	0.035
82	8023	5360	4715	1	2003	2	2	4	57	5	456.427	40.8233	27.2155	0.083	0.091	0.035
82	8024	5360	4715	1	2003	2	2	4	57	5	532.971	40.8233	27.2155	0.083	0.091	0.035
82	8025	5360	4715	2	2003	2	2	4	57	5	493.282	40.8233	27.2155	0.083	0.091	0.035
82	8026	5360	4715	1	2003	2	2	4	57	5	504.622	40.8233	27.2155	0.083	0.091	0.035
82	8027	5360	4715	1	2003	2	2	4	57	5	459.262	40.8233	27.2155	0.083	0.091	0.035
83	8730	5355	4715	2	2004	2	3	9	56	8	408.233	31.7515	27.2155	0.066	0.086	0.035
83	8731	5355	4715	2	2004	2	3	9	56	8	374.214	31.7515	27.2155	0.066	0.086	0.035
83	8732	5355	4715	2	2004	2	3	9	56	8	425.243	31.7515	27.2155	0.066	0.086	0.035
83	8733	5355	4715	2	2004	2	3	9	56	8	396.893	31.7515	27.2155	0.066	0.086	0.035
83	8734	5355	4715	1	2004	2	3	9	56	8	447.922	31.7515	27.2155	0.066	0.086	0.035
83	8735	5355	4715	2	2004	2	3	9	56	8	396.893	31.7515	27.2155	0.066	0.086	0.035
83	8736	5355	4715	2	2004	2	3	9	56	8	368.544	31.7515	27.2155	0.066	0.086	0.035
83	8737	5355	4715	2	2004	2	3	9	56	8	408.233	31.7515	27.2155	0.066	0.086	0.035
84	7305	2859	4716	1	2002	1	2	4	61	8	470.602	37.1946	27.2155	0.09	0.093	0.035
84	7306	2859	4716	1	2002	1	2	4	61	8	527.301	37.1946	27.2155	0.09	0.093	0.035
84	7307	2859	4716	2	2002	1	2	4	61	8	470.602	37.1946	27.2155	0.09	0.093	0.035
84	7308	2859	4716	2	2002	1	2	4	61	8	391.223	37.1946	27.2155	0.09	0.093	0.035
84	7309	2859	4716	1	2002	1	2	4	61	8	493.282	37.1946	27.2155	0.09	0.093	0.035
84	7310	2859	4716	1	2002	1	2	4	61	8	498.952	37.1946	27.2155	0.09	0.093	0.035
84	7311	2859	4716	1	2002	1	2	4	61	8	544.311	37.1946	27.2155	0.09	0.093	0.035
84	7312	2859	4716	2	2002	1	2	4	61	8	498.952	37.1946	27.2155	0.09	0.093	0.035
85	7653	6396	4716	1	2002	4	3	9	56	10	487.612	40.8233	27.2155	0.069	0.033	0.035
85	7654	6396	4716	1	2002	4	3	9	56	10	498.952	40.8233	27.2155	0.069	0.033	0.035
85	7655	6396	4716	1	2002	4	3	9	56	10	442.253	40.8233	27.2155	0.069	0.033	0.035
85	7656	6396	4716	1	2002	4	3	9	56	10	470.602	40.8233	27.2155	0.069	0.033	0.035
85	7657	6396	4716	1	2002	4	3	9	56	10	481.942	40.8233	27.2155	0.069	0.033	0.035
85	7658	6396	4716	1	2002	4	3	9	56	10	385.553	40.8233	27.2155	0.069	0.033	0.035
85	7659	6396	4716	2	2002	4	3	9	56	10	425.243	40.8233	27.2155	0.069	0.033	0.035
85	7663	6396	4716	1	2002	4	3	9	56	10	436.583	40.8233	27.2155	0.069	0.033	0.035
85	7664	6396	4716	1	2002	4	3	9	56	10	464.932	40.8233	27.2155	0.069	0.033	0.035
85	7665	6396	4716	1	2002	4	3	9	56	10	504.622	40.8233	27.2155	0.069	0.033	0.035
86	8656	5355	4716	2	2004	2	4	16	59	11	430.913	31.7515	27.2155	0.066	0.086	0.035
86	8657	5355	4716	1	2004	2	4	16	59	11	510.291	31.7515	27.2155	0.066	0.086	0.035
86	8658	5355	4716	1	2004	2	4	16	59	11	464.932	31.7515	27.2155	0.066	0.086	0.035
86	8659	5355	4716	2	2004	2	4	16	59	11	430.913	31.7515	27.2155	0.066	0.086	0.035
86	8660	5355	4716	2	2004	2	4	16	59	11	436.583	31.7515	27.2155	0.066	0.086	0.035
86	8661	5355	4716	1	2004	2	4	16	59	11	476.272	31.7515	27.2155	0.066	0.086	0.035
86	8662	5355	4716	2	2004	2	4	16	59	11	396.893	31.7515	27.2155	0.066	0.086	0.035
86	8663	5355	4716	1	2004	2	4	16	59	11	374.214	31.7515	27.2155	0.066	0.086	0.035
86	8664	5355	4716	1	2004	2	4	16	59	11	476.272	31.7515	27.2155	0.066	0.086	0.035
86	8665	5355	4716	2	2004	2	4	16	59	11	442.253	31.7515	27.2155	0.066	0.086	0.035
86	8682	5355	4716	2	2004	2	4	16	59	11	476.272	31.7515	27.2155	0.066	0.086	0.035
87	9173	6379	4716	1	2004	4	5	25	58	8	476.272	35.8338	27.2155	0.07	0.05	0.035
87	9174	6379	4716	2	2004	4	5	25	58	8	430.913	35.8338	27.2155	0.07	0.05	0.035
87	9175	6379	4716	2	2004	4	5	25	58	8	187.107	35.8338	27.2155	0.07	0.05	0.035
87	9176	6379	4716	1	2004	4	5	25	58	8	459.262	35.8338	27.2155	0.07	0.05	0.035
87	9177	6379	4716	1	2004	4	5	25	58	8	453.592	35.8338	27.2155	0.07	0.05	0.035
87	9178	6379	4716	1	2004	4	5	25	58	8	442.253	35.8338	27.2155	0.07	0.05	0.035
87	9179	6379	4716	1	2004	4	5	25	58	8	510.291	35.8338	27.2155	0.07	0.05	0.035
87	9180	6379	4716	2	2004	4	5	25	58	8	419.573	35.8338	27.2155	0.07	0.05	0.035
88	7322	4194	4717	1	2002	1	2	4	60	5	283.495	34.0194	25.4012	0.056	0.042	0.049
88	7323	4194	4717	2	2002	1	2	4	60	5	351.534	34.0194	25.4012	0.056	0.042	0.049
88	7324	4194	4717	1	2002	1	2	4	60	5	498.952	34.0194	25.4012	0.056	0.042	0.049
88	7325	4194	4717	1	2002	1	2	4	60	5	408.233	34.0194	25.4012	0.056	0.042	0.049
88	7326	4194	4717	2	2002	1	2	4	60	5	419.573	34.0194	25.4012	0.056	0.042	0.049
89	7974	6562	4717	1	2003	2	3	9	62	7	521.631	32.6586	25.4012	0.109	0.09	0.049
89	7975	6562	4717	1	2003	2	3	9	62	7	549.981	32.6586	25.4012	0.109	0.09	0.049
89	7976	6562	4717	2	2003	2	3	9	62	7	510.291	32.6586	25.4012	0.109	0.09	0.049
89	7977	6562	4717	1	2003	2	3	9	62	7	538.641	32.6586	25.4012	0.109	0.09	0.049
89	7978	6562	4717	2	2003	2	3	9	62	7	430.913	32.6586	25.4012	0.109	0.09	0.049
89	7979	6562	4717	2	2003	2	3	9	62	7	470.602	32.6586	25.4012	0.109	0.09	0.049
89	7980	6562	4717	2	2003	2	3	9	62	7	447.922	32.6586	25.4012	0.109	0.09	0.049
90	8330	5840	4717	2	2003	4	4	16	60	9	476.272	33.1122	25.4012	0.061	0.064	0.049
90	8331	5840	4717	2	2003	4	4	16	60	9	283.495	33.1122	25.4012	0.061	0.064	0.049
90	8332	5840	4717	1	2003	4	4	16	60	9	459.262	33.1122	25.4012	0.061	0.064	0.049
90	8333	5840	4717	1	2003	4	4	16	60	9	419.573	33.1122	25.4012	0.061	0.064	0.049
90	8334	5840	4717	2	2003	4	4	16	60	9	459.262	33.1122	25.4012	0.061	0.064	0.049
90	8335	5840	4717	2	2003	4	4	16	60	9	408.233	33.1122	25.4012	0.061	0.064	0.049
90	8336	5840	4717	2	2003	4	4	16	60	9	470.602	33.1122	25.4012	0.061	0.064	0.049
90	8337	5840	4717	1	2003	4	4	16	60	9	442.253	33.1122	25.4012	0.061	0.064	0.049
90	8341	5840	4717	1	2003	4	4	16	60	9	436.583	33.1122	25.4012	0.061	0.064	0.049
92	8081	5840	4718	1	2003	2	4	16	61	9	504.622	33.1122	40.8233	0.084	0.064	0.02
92	8082	5840	4718	2	2003	2	4	16	61	9	544.311	33.1122	40.8233	0.084	0.064	0.02
92	8083	5840	4718	1	2003	2	4	16	61	9	498.952	33.1122	40.8233	0.084	0.064	0.02
92	8084	5840	4718	2	2003	2	4	16	61	9	504.622	33.1122	40.8233	0.084	0.064	0.02
92	8085	5840	4718	2	2003	2	4	16	61	9	487.612	33.1122	40.8233	0.084	0.064	0.02
92	8086	5840	4718	1	2003	2	4	16	61	9	544.311	33.1122	40.8233	0.084	0.064	0.02
92	8087	5840	4718	2	2003	2	4	16	61	9	504.622	33.1122	40.8233	0.084	0.064	0.02
92	8088	5840	4718	1	2003	2	4	16	61	9	606.68	33.1122	40.8233	0.084	0.064	0.02
92	8089	5840	4718	2	2003	2	4	16	61	9	578.33	33.1122	40.8233	0.084	0.064	0.02
93	8453	7179	4718	1	2003	4	5	25	60	7	515.961	31.7515	40.8233	0.007	0.031	0.02
93	8454	7179	4718	2	2003	4	5	25	60	7	532.971	31.7515	40.8233	0.007	0.031	0.02
93	8455	7179	4718	2	2003	4	5	25	60	7	493.282	31.7515	40.8233	0.007	0.031	0.02
93	8456	7179	4718	2	2003	4	5	25	60	7	515.961	31.7515	40.8233	0.007	0.031	0.02
93	8457	7179	4718	1	2003	4	5	25	60	7	510.291	31.7515	40.8233	0.007	0.031	0.02
93	8458	7179	4718	2	2003	4	5	25	60	7	470.602	31.7515	40.8233	0.007	0.031	0.02
93	8459	7179	4718	2	2003	4	5	25	60	7	425.243	31.7515	40.8233	0.007	0.031	0.02
94	9239	7932	4718	1	2005	1	6	36	60	7	538.641	34.473	40.8233	0.131	0.065	0.02
94	9240	7932	4718	2	2005	1	6	36	60	7	504.622	34.473	40.8233	0.131	0.065	0.02
94	9241	7932	4718	2	2005	1	6	36	60	7	487.612	34.473	40.8233	0.131	0.065	0.02
94	9242	7932	4718	2	2005	1	6	36	60	7	504.622	34.473	40.8233	0.131	0.065	0.02
94	9243	7932	4718	1	2005	1	6	36	60	7	487.612	34.473	40.8233	0.131	0.065	0.02
94	9244	7932	4718	1	2005	1	6	36	60	7	515.961	34.473	40.8233	0.131	0.065	0.02
94	9245	7932	4718	1	2005	1	6	36	60	7	544.311	34.473	40.8233	0.131	0.065	0.02
100	7374	5840	4723	1	2002	1	3	9	62	8	589.67	33.1122	34.9266	0.068	0.064	0.051
100	7375	5840	4723	1	2002	1	3	9	62	8	640.699	33.1122	34.9266	0.068	0.064	0.051
100	7376	5840	4723	1	2002	1	3	9	62	8	504.622	33.1122	34.9266	0.068	0.064	0.051
100	7377	5840	4723	1	2002	1	3	9	62	8	521.631	33.1122	34.9266	0.068	0.064	0.051
100	7378	5840	4723	2	2002	1	3	9	62	8	532.971	33.1122	34.9266	0.068	0.064	0.051
100	7379	5840	4723	2	2002	1	3	9	62	8	549.981	33.1122	34.9266	0.068	0.064	0.051
100	7380	5840	4723	2	2002	1	3	9	62	8	575.495	33.1122	34.9266	0.068	0.064	0.051
102	8439	5360	4723	1	2003	4	5	25	59	4	598.175	40.8233	34.9266	0.065	0.091	0.051
102	8440	5360	4723	1	2003	4	5	25	59	4	592.505	40.8233	34.9266	0.065	0.091	0.051
102	8441	5360	4723	2	2003	4	5	25	59	4	547.146	40.8233	34.9266	0.065	0.091	0.051
102	8442	5360	4723	1	2003	4	5	25	59	4	544.311	40.8233	34.9266	0.065	0.091	0.051
103	8946	7575	4723	2	2004	3	6	36	60	6	464.932	32.6586	34.9266	0.092	0.065	0.051
103	8947	7575	4723	2	2004	3	6	36	60	6	481.942	32.6586	34.9266	0.092	0.065	0.051
103	8948	7575	4723	2	2004	3	6	36	60	6	532.971	32.6586	34.9266	0.092	0.065	0.051
103	8949	7575	4723	2	2004	3	6	36	60	6	549.981	32.6586	34.9266	0.092	0.065	0.051
103	8950	7575	4723	1	2004	3	6	36	60	6	544.311	32.6586	34.9266	0.092	0.065	0.051
103	8951	7575	4723	1	2004	3	6	36	60	6	487.612	32.6586	34.9266	0.092	0.065	0.051
105	7140	5840	4724	1	2001	4	3	9	58	9	527.301	33.1122	33.5658	0.068	0.064	0.051
105	7141	5840	4724	2	2001	4	3	9	58	9	504.622	33.1122	33.5658	0.068	0.064	0.051
105	7142	5840	4724	1	2001	4	3	9	58	9	283.495	33.1122	33.5658	0.068	0.064	0.051
105	7143	5840	4724	1	2001	4	3	9	58	9	538.641	33.1122	33.5658	0.068	0.064	0.051
105	7144	5840	4724	2	2001	4	3	9	58	9	283.495	33.1122	33.5658	0.068	0.064	0.051
105	7145	5840	4724	2	2001	4	3	9	58	9	481.942	33.1122	33.5658	0.068	0.064	0.051
105	7146	5840	4724	1	2001	4	3	9	58	9	498.952	33.1122	33.5658	0.068	0.064	0.051
105	7147	5840	4724	2	2001	4	3	9	58	9	436.583	33.1122	33.5658	0.068	0.064	0.051
105	7148	5840	4724	2	2001	4	3	9	58	9	425.243	33.1122	33.5658	0.068	0.064	0.051
106	8056	4720	4724	2	2003	2	4	16	60	8	430.913	39.0089	33.5658	0.055	0.083	0.051
106	8057	4720	4724	2	2003	2	4	16	60	8	487.612	39.0089	33.5658	0.055	0.083	0.051
106	8058	4720	4724	1	2003	2	4	16	60	8	481.942	39.0089	33.5658	0.055	0.083	0.051
106	8059	4720	4724	2	2003	2	4	16	60	8	470.602	39.0089	33.5658	0.055	0.083	0.051
106	8060	4720	4724	1	2003	2	4	16	60	8	549.981	39.0089	33.5658	0.055	0.083	0.051
106	8061	4720	4724	2	2003	2	4	16	60	8	504.622	39.0089	33.5658	0.055	0.083	0.051
106	8062	4720	4724	2	2003	2	4	16	60	8	430.913	39.0089	33.5658	0.055	0.083	0.051
106	8063	4720	4724	1	2003	2	4	16	60	8	464.932	39.0089	33.5658	0.055	0.083	0.051
107	8460	7021	4724	1	2003	4	5	25	58	8	470.602	40.8233	33.5658	0.073	0.046	0.051
107	8461	7021	4724	1	2003	4	5	25	58	8	442.253	40.8233	33.5658	0.073	0.046	0.051
107	8462	7021	4724	1	2003	4	5	25	58	8	408.233	40.8233	33.5658	0.073	0.046	0.051
107	8463	7021	4724	1	2003	4	5	25	58	8	459.262	40.8233	33.5658	0.073	0.046	0.051
107	8464	7021	4724	2	2003	4	5	25	58	8	425.243	40.8233	33.5658	0.073	0.046	0.051
107	8465	7021	4724	2	2003	4	5	25	58	8	515.961	40.8233	33.5658	0.073	0.046	0.051
107	8466	7021	4724	1	2003	4	5	25	58	8	515.961	40.8233	33.5658	0.073	0.046	0.051
107	8467	7021	4724	2	2003	4	5	25	58	8	493.282	40.8233	33.5658	0.073	0.046	0.051
108	8891	7179	4724	1	2004	3	6	36	59	5	368.544	31.7515	33.5658	0.004	0.031	0.051
108	8892	7179	4724	1	2004	3	6	36	59	5	419.573	31.7515	33.5658	0.004	0.031	0.051
108	8893	7179	4724	1	2004	3	6	36	59	5	476.272	31.7515	33.5658	0.004	0.031	0.051
108	8894	7179	4724	2	2004	3	6	36	59	5	362.874	31.7515	33.5658	0.004	0.031	0.051
108	8895	7179	4724	2	2004	3	6	36	59	5	430.913	31.7515	33.5658	0.004	0.031	0.051
110	7158	3550	4725	2	2001	4	3	9	60	9	510.291	36.2874	31.7515	0.081	0.026	0.051
110	7159	3550	4725	2	2001	4	3	9	60	9	459.829	36.2874	31.7515	0.081	0.026	0.051
110	7160	3550	4725	1	2001	4	3	9	60	9	462.664	36.2874	31.7515	0.081	0.026	0.051
110	7161	3550	4725	1	2001	4	3	9	60	9	458.695	36.2874	31.7515	0.081	0.026	0.051
110	7162	3550	4725	1	2001	4	3	9	60	9	459.829	36.2874	31.7515	0.081	0.026	0.051
110	7163	3550	4725	1	2001	4	3	9	60	9	463.798	36.2874	31.7515	0.081	0.026	0.051
110	7164	3550	4725	1	2001	4	3	9	60	9	456.427	36.2874	31.7515	0.081	0.026	0.051
110	7165	3550	4725	2	2001	4	3	9	60	9	515.961	36.2874	31.7515	0.081	0.026	0.051
110	7166	3550	4725	1	2001	4	3	9	60	9	566.99	36.2874	31.7515	0.081	0.026	0.051
111	7519	2863	4725	1	2002	2	4	16	56	10	464.932	36.741	31.7515	0.044	0.027	0.051
111	7520	2863	4725	1	2002	2	4	16	56	10	476.272	36.741	31.7515	0.044	0.027	0.051
111	7521	2863	4725	2	2002	2	4	16	56	10	430.913	36.741	31.7515	0.044	0.027	0.051
111	7522	2863	4725	1	2002	2	4	16	56	10	459.262	36.741	31.7515	0.044	0.027	0.051
111	7523	2863	4725	2	2002	2	4	16	56	10	436.583	36.741	31.7515	0.044	0.027	0.051
111	7524	2863	4725	2	2002	2	4	16	56	10	402.563	36.741	31.7515	0.044	0.027	0.051
111	7525	2863	4725	2	2002	2	4	16	56	10	419.573	36.741	31.7515	0.044	0.027	0.051
111	7526	2863	4725	2	2002	2	4	16	56	10	419.573	36.741	31.7515	0.044	0.027	0.051
111	7527	2863	4725	1	2002	2	4	16	56	10	442.253	36.741	31.7515	0.044	0.027	0.051
111	7528	2863	4725	2	2002	2	4	16	56	10	456.427	36.741	31.7515	0.044	0.027	0.051
112	8116	5360	4725	2	2003	2	5	25	58	9	447.922	40.8233	31.7515	0.065	0.091	0.051
112	8118	5360	4725	2	2003	2	5	25	58	9	436.583	40.8233	31.7515	0.065	0.091	0.051
112	8119	5360	4725	1	2003	2	5	25	58	9	476.272	40.8233	31.7515	0.065	0.091	0.051
112	8120	5360	4725	2	2003	2	5	25	58	9	413.903	40.8233	31.7515	0.065	0.091	0.051
112	8121	5360	4725	1	2003	2	5	25	58	9	493.282	40.8233	31.7515	0.065	0.091	0.051
112	8122	5360	4725	2	2003	2	5	25	58	9	266.486	40.8233	31.7515	0.065	0.091	0.051
112	8123	5360	4725	1	2003	2	5	25	58	9	425.243	40.8233	31.7515	0.065	0.091	0.051
112	8124	5360	4725	1	2003	2	5	25	58	9	413.903	40.8233	31.7515	0.065	0.091	0.051
114	8276	6562	4726	2	2003	4	3	9	60	5	538.641	32.6586	26.3084	0.066	0.09	0.065
114	8277	6562	4726	2	2003	4	3	9	60	5	566.99	32.6586	26.3084	0.066	0.09	0.065
114	8278	6562	4726	2	2003	4	3	9	60	5	402.563	32.6586	26.3084	0.066	0.09	0.065
114	8279	6562	4726	2	2003	4	3	9	60	5	510.291	32.6586	26.3084	0.066	0.09	0.065
114	8280	6562	4726	1	2003	4	3	9	60	5	584	32.6586	26.3084	0.066	0.09	0.065
115	8688	5355	4726	2	2004	2	4	16	60	7	464.932	31.7515	26.3084	0.116	0.086	0.065
115	8689	5355	4726	1	2004	2	4	16	60	7	527.301	31.7515	26.3084	0.116	0.086	0.065
115	8690	5355	4726	1	2004	2	4	16	60	7	544.311	31.7515	26.3084	0.116	0.086	0.065
115	8691	5355	4726	1	2004	2	4	16	60	7	527.301	31.7515	26.3084	0.116	0.086	0.065
115	8692	5355	4726	1	2004	2	4	16	60	7	493.282	31.7515	26.3084	0.116	0.086	0.065
115	8693	5355	4726	1	2004	2	4	16	60	7	493.282	31.7515	26.3084	0.116	0.086	0.065
115	8694	5355	4726	2	2004	2	4	16	60	7	283.495	31.7515	26.3084	0.116	0.086	0.065
116	9397	7932	4726	2	2005	2	5	25	59	6	521.631	34.473	26.3084	0.091	0.065	0.065
116	9398	7932	4726	1	2005	2	5	25	59	6	476.272	34.473	26.3084	0.091	0.065	0.065
116	9399	7932	4726	1	2005	2	5	25	59	6	470.602	34.473	26.3084	0.091	0.065	0.065
116	9400	7932	4726	1	2005	2	5	25	59	6	487.612	34.473	26.3084	0.091	0.065	0.065
116	9401	7932	4726	1	2005	2	5	25	59	6	430.913	34.473	26.3084	0.091	0.065	0.065
116	9402	7932	4726	2	2005	2	5	25	59	6	425.243	34.473	26.3084	0.091	0.065	0.065
117	7537	6562	4727	2	2002	2	3	9	58	8	462.097	32.6586	29.4835	0.094	0.09	0.028
117	7538	6562	4727	2	2002	2	3	9	58	8	413.903	32.6586	29.4835	0.094	0.09	0.028
117	7539	6562	4727	2	2002	2	3	9	58	8	459.262	32.6586	29.4835	0.094	0.09	0.028
117	7540	6562	4727	1	2002	2	3	9	58	8	476.272	32.6586	29.4835	0.094	0.09	0.028
117	7541	6562	4727	2	2002	2	3	9	58	8	521.631	32.6586	29.4835	0.094	0.09	0.028
117	7542	6562	4727	2	2002	2	3	9	58	8	283.495	32.6586	29.4835	0.094	0.09	0.028
117	7543	6562	4727	1	2002	2	3	9	58	8	476.272	32.6586	29.4835	0.094	0.09	0.028
117	7544	6562	4727	2	2002	2	3	9	58	8	493.282	32.6586	29.4835	0.094	0.09	0.028
118	7235	2859	4731	2	2002	1	2	4	60	9	255.146	37.1946	32.2051	0.171	0.093	0.133
118	7236	2859	4731	2	2002	1	2	4	60	9	515.961	37.1946	32.2051	0.171	0.093	0.133
118	7237	2859	4731	2	2002	1	2	4	60	9	521.631	37.1946	32.2051	0.171	0.093	0.133
118	7238	2859	4731	2	2002	1	2	4	60	9	515.961	37.1946	32.2051	0.171	0.093	0.133
118	7239	2859	4731	1	2002	1	2	4	60	9	549.981	37.1946	32.2051	0.171	0.093	0.133
118	7240	2859	4731	1	2002	1	2	4	60	9	521.631	37.1946	32.2051	0.171	0.093	0.133
118	7241	2859	4731	1	2002	1	2	4	60	9	498.952	37.1946	32.2051	0.171	0.093	0.133
118	7242	2859	4731	2	2002	1	2	4	60	9	544.311	37.1946	32.2051	0.171	0.093	0.133
118	7243	2859	4731	1	2002	1	2	4	60	9	521.631	37.1946	32.2051	0.171	0.093	0.133
120	7349	2863	4732	2	2002	1	3	9	60	10	464.932	36.741	31.7515	0.048	0.027	0.097
120	7350	2863	4732	2	2002	1	3	9	60	10	470.602	36.741	31.7515	0.048	0.027	0.097
120	7351	2863	4732	1	2002	1	3	9	60	10	504.622	36.741	31.7515	0.048	0.027	0.097
120	7352	2863	4732	2	2002	1	3	9	60	10	476.272	36.741	31.7515	0.048	0.027	0.097
120	7353	2863	4732	2	2002	1	3	9	60	10	487.612	36.741	31.7515	0.048	0.027	0.097
120	7354	2863	4732	1	2002	1	3	9	60	10	493.282	36.741	31.7515	0.048	0.027	0.097
120	7355	2863	4732	2	2002	1	3	9	60	10	470.602	36.741	31.7515	0.048	0.027	0.097
120	7356	2863	4732	1	2002	1	3	9	60	10	538.641	36.741	31.7515	0.048	0.027	0.097
120	7357	2863	4732	1	2002	1	3	9	60	10	544.311	36.741	31.7515	0.048	0.027	0.097
120	7358	2863	4732	2	2002	1	3	9	60	10	498.952	36.741	31.7515	0.048	0.027	0.097
121	7666	2863	4732	1	2002	4	4	16	59	9	527.301	36.741	31.7515	0.048	0.027	0.097
121	7667	2863	4732	2	2002	4	4	16	59	9	515.961	36.741	31.7515	0.048	0.027	0.097
121	7668	2863	4732	2	2002	4	4	16	59	9	532.971	36.741	31.7515	0.048	0.027	0.097
121	7669	2863	4732	1	2002	4	4	16	59	9	481.942	36.741	31.7515	0.048	0.027	0.097
121	7670	2863	4732	1	2002	4	4	16	59	9	481.942	36.741	31.7515	0.048	0.027	0.097
121	7671	2863	4732	1	2002	4	4	16	59	9	510.291	36.741	31.7515	0.048	0.027	0.097
121	7672	2863	4732	1	2002	4	4	16	59	9	521.631	36.741	31.7515	0.048	0.027	0.097
121	7673	2863	4732	2	2002	4	4	16	59	9	464.932	36.741	31.7515	0.048	0.027	0.097
121	7674	2863	4732	2	2002	4	4	16	59	9	498.952	36.741	31.7515	0.048	0.027	0.097
122	8214	7257	4732	1	2003	3	5	25	59	7	538.641	33.1122	31.7515	0.118	0.073	0.097
122	8215	7257	4732	2	2003	3	5	25	59	7	413.903	33.1122	31.7515	0.118	0.073	0.097
122	8216	7257	4732	1	2003	3	5	25	59	7	498.952	33.1122	31.7515	0.118	0.073	0.097
122	8217	7257	4732	2	2003	3	5	25	59	7	379.884	33.1122	31.7515	0.118	0.073	0.097
122	8218	7257	4732	2	2003	3	5	25	59	7	283.495	33.1122	31.7515	0.118	0.073	0.097
122	8219	7257	4732	2	2003	3	5	25	59	7	430.913	33.1122	31.7515	0.118	0.073	0.097
122	8220	7257	4732	1	2003	3	5	25	59	7	459.262	33.1122	31.7515	0.118	0.073	0.097
123	7551	6562	4733	2	2002	3	3	9	58	5	584	32.6586	35.3802	0.052	0.09	0.097
123	7552	6562	4733	2	2002	3	3	9	58	5	549.981	32.6586	35.3802	0.052	0.09	0.097
123	7553	6562	4733	1	2002	3	3	9	58	5	635.029	32.6586	35.3802	0.052	0.09	0.097
123	7554	6562	4733	2	2002	3	3	9	58	5	635.029	32.6586	35.3802	0.052	0.09	0.097
123	7555	6562	4733	2	2002	3	3	9	58	5	578.33	32.6586	35.3802	0.052	0.09	0.097
124	8776	7575	4733	1	2004	2	4	16	59	9	566.99	32.6586	35.3802	0.088	0.065	0.097
124	8777	7575	4733	2	2004	2	4	16	59	9	595.34	32.6586	35.3802	0.088	0.065	0.097
124	8778	7575	4733	2	2004	2	4	16	59	9	566.99	32.6586	35.3802	0.088	0.065	0.097
124	8779	7575	4733	2	2004	2	4	16	59	9	623.69	32.6586	35.3802	0.088	0.065	0.097
124	8780	7575	4733	2	2004	2	4	16	59	9	623.69	32.6586	35.3802	0.088	0.065	0.097
124	8781	7575	4733	1	2004	2	4	16	59	9	510.291	32.6586	35.3802	0.088	0.065	0.097
124	8782	7575	4733	2	2004	2	4	16	59	9	566.99	32.6586	35.3802	0.088	0.065	0.097
124	8783	7575	4733	2	2004	2	4	16	59	9	510.291	32.6586	35.3802	0.088	0.065	0.097
124	8784	7575	4733	2	2004	2	4	16	59	9	623.69	32.6586	35.3802	0.088	0.065	0.097
125	7581	5932	4735	2	2002	3	3	9	61	6	555.651	34.473	29.4835	0.035	0.023	0.048
125	7582	5932	4735	1	2002	3	3	9	61	6	538.641	34.473	29.4835	0.035	0.023	0.048
125	7583	5932	4735	2	2002	3	3	9	61	6	504.622	34.473	29.4835	0.035	0.023	0.048
125	7584	5932	4735	1	2002	3	3	9	61	6	521.631	34.473	29.4835	0.035	0.023	0.048
125	7585	5932	4735	2	2002	3	3	9	61	6	476.272	34.473	29.4835	0.035	0.023	0.048
125	7586	5932	4735	2	2002	3	3	9	61	6	521.631	34.473	29.4835	0.035	0.023	0.048
126	7416	5840	4736	1	2002	2	3	9	61	9	544.311	33.1122	31.7515	0.079	0.064	0.133
126	7417	5840	4736	2	2002	2	3	9	61	9	493.282	33.1122	31.7515	0.079	0.064	0.133
126	7418	5840	4736	1	2002	2	3	9	61	9	521.631	33.1122	31.7515	0.079	0.064	0.133
126	7419	5840	4736	1	2002	2	3	9	61	9	481.942	33.1122	31.7515	0.079	0.064	0.133
126	7420	5840	4736	1	2002	2	3	9	61	9	498.952	33.1122	31.7515	0.079	0.064	0.133
126	7421	5840	4736	2	2002	2	3	9	61	9	470.602	33.1122	31.7515	0.079	0.064	0.133
126	7422	5840	4736	1	2002	2	3	9	61	9	510.291	33.1122	31.7515	0.079	0.064	0.133
126	7423	5840	4736	1	2002	2	3	9	61	9	521.631	33.1122	31.7515	0.079	0.064	0.133
126	7424	5840	4736	1	2002	2	3	9	61	9	527.301	33.1122	31.7515	0.079	0.064	0.133
127	8267	7142	4736	2	2003	3	4	16	60	9	357.204	34.0194	31.7515	0.07	0.068	0.133
127	8268	7142	4736	2	2003	3	4	16	60	9	515.961	34.0194	31.7515	0.07	0.068	0.133
127	8269	7142	4736	1	2003	3	4	16	60	9	442.253	34.0194	31.7515	0.07	0.068	0.133
127	8270	7142	4736	1	2003	3	4	16	60	9	481.942	34.0194	31.7515	0.07	0.068	0.133
127	8271	7142	4736	2	2003	3	4	16	60	9	481.942	34.0194	31.7515	0.07	0.068	0.133
127	8272	7142	4736	1	2003	3	4	16	60	9	413.903	34.0194	31.7515	0.07	0.068	0.133
127	8273	7142	4736	1	2003	3	4	16	60	9	283.495	34.0194	31.7515	0.07	0.068	0.133
127	8274	7142	4736	2	2003	3	4	16	60	9	481.942	34.0194	31.7515	0.07	0.068	0.133
127	8275	7142	4736	2	2003	3	4	16	60	9	388.388	34.0194	31.7515	0.07	0.068	0.133
128	8896	7575	4736	2	2004	3	5	25	60	9	464.932	32.6586	31.7515	0.111	0.065	0.133
128	8897	7575	4736	1	2004	3	5	25	60	9	464.932	32.6586	31.7515	0.111	0.065	0.133
128	8898	7575	4736	2	2004	3	5	25	60	9	481.942	32.6586	31.7515	0.111	0.065	0.133
128	8899	7575	4736	1	2004	3	5	25	60	9	470.602	32.6586	31.7515	0.111	0.065	0.133
128	8900	7575	4736	2	2004	3	5	25	60	9	470.602	32.6586	31.7515	0.111	0.065	0.133
128	8901	7575	4736	1	2004	3	5	25	60	9	396.893	32.6586	31.7515	0.111	0.065	0.133
128	8902	7575	4736	2	2004	3	5	25	60	9	425.243	32.6586	31.7515	0.111	0.065	0.133
128	8903	7575	4736	1	2004	3	5	25	60	9	481.942	32.6586	31.7515	0.111	0.065	0.133
128	8904	7575	4736	1	2004	3	5	25	60	9	425.243	32.6586	31.7515	0.111	0.065	0.133
129	9442	7932	4736	1	2005	2	6	36	59	8	487.612	34.473	31.7515	0.121	0.065	0.133
129	9443	7932	4736	1	2005	2	6	36	59	8	464.932	34.473	31.7515	0.121	0.065	0.133
129	9444	7932	4736	1	2005	2	6	36	59	8	385.553	34.473	31.7515	0.121	0.065	0.133
129	9445	7932	4736	1	2005	2	6	36	59	8	504.622	34.473	31.7515	0.121	0.065	0.133
129	9446	7932	4736	2	2005	2	6	36	59	8	408.233	34.473	31.7515	0.121	0.065	0.133
129	9447	7932	4736	2	2005	2	6	36	59	8	425.243	34.473	31.7515	0.121	0.065	0.133
129	9448	7932	4736	2	2005	2	6	36	59	8	374.214	34.473	31.7515	0.121	0.065	0.133
129	9449	7932	4736	1	2005	2	6	36	59	8	453.592	34.473	31.7515	0.121	0.065	0.133
131	7902	5363	4737	1	2003	1	4	16	58	10	527.301	33.1122	32.6586	0.115	0.031	0.017
131	7903	5363	4737	1	2003	1	4	16	58	10	544.311	33.1122	32.6586	0.115	0.031	0.017
131	7904	5363	4737	2	2003	1	4	16	58	10	521.631	33.1122	32.6586	0.115	0.031	0.017
131	7905	5363	4737	2	2003	1	4	16	58	10	481.942	33.1122	32.6586	0.115	0.031	0.017
131	7906	5363	4737	2	2003	1	4	16	58	10	456.427	33.1122	32.6586	0.115	0.031	0.017
131	7907	5363	4737	1	2003	1	4	16	58	10	532.971	33.1122	32.6586	0.115	0.031	0.017
131	7908	5363	4737	2	2003	1	4	16	58	10	504.622	33.1122	32.6586	0.115	0.031	0.017
131	7909	5363	4737	1	2003	1	4	16	58	10	532.971	33.1122	32.6586	0.115	0.031	0.017
131	7910	5363	4737	1	2003	1	4	16	58	10	283.495	33.1122	32.6586	0.115	0.031	0.017
131	7911	5363	4737	2	2003	1	4	16	58	10	498.952	33.1122	32.6586	0.115	0.031	0.017
132	8235	7142	4737	1	2003	3	5	25	58	8	413.903	34.0194	32.6586	0.073	0.068	0.017
132	8236	7142	4737	2	2003	3	5	25	58	8	521.631	34.0194	32.6586	0.073	0.068	0.017
132	8237	7142	4737	2	2003	3	5	25	58	8	532.971	34.0194	32.6586	0.073	0.068	0.017
132	8238	7142	4737	2	2003	3	5	25	58	8	527.301	34.0194	32.6586	0.073	0.068	0.017
132	8239	7142	4737	2	2003	3	5	25	58	8	504.622	34.0194	32.6586	0.073	0.068	0.017
132	8240	7142	4737	1	2003	3	5	25	58	8	481.942	34.0194	32.6586	0.073	0.068	0.017
132	8241	7142	4737	2	2003	3	5	25	58	8	487.612	34.0194	32.6586	0.073	0.068	0.017
132	8242	7142	4737	1	2003	3	5	25	58	8	527.301	34.0194	32.6586	0.073	0.068	0.017
133	9056	7575	4737	2	2004	4	6	36	59	11	459.262	32.6586	32.6586	0.086	0.065	0.017
133	9057	7575	4737	1	2004	4	6	36	59	11	464.932	32.6586	32.6586	0.086	0.065	0.017
133	9058	7575	4737	1	2004	4	6	36	59	11	527.301	32.6586	32.6586	0.086	0.065	0.017
133	9059	7575	4737	1	2004	4	6	36	59	11	442.253	32.6586	32.6586	0.086	0.065	0.017
133	9060	7575	4737	1	2004	4	6	36	59	11	515.961	32.6586	32.6586	0.086	0.065	0.017
133	9061	7575	4737	2	2004	4	6	36	59	11	464.932	32.6586	32.6586	0.086	0.065	0.017
133	9062	7575	4737	2	2004	4	6	36	59	11	481.942	32.6586	32.6586	0.086	0.065	0.017
133	9063	7575	4737	2	2004	4	6	36	59	11	459.262	32.6586	32.6586	0.086	0.065	0.017
133	9064	7575	4737	2	2004	4	6	36	59	11	510.291	32.6586	32.6586	0.086	0.065	0.017
133	9065	7575	4737	2	2004	4	6	36	59	11	396.893	32.6586	32.6586	0.086	0.065	0.017
133	9066	7575	4737	1	2004	4	6	36	59	11	521.631	32.6586	32.6586	0.086	0.065	0.017
134	7570	6396	4738	2	2002	3	3	9	59	5	464.932	40.8233	24.9476	0.065	0.033	0.091
134	7571	6396	4738	1	2002	3	3	9	59	5	391.223	40.8233	24.9476	0.065	0.033	0.091
134	7572	6396	4738	1	2002	3	3	9	59	5	544.311	40.8233	24.9476	0.065	0.033	0.091
134	7573	6396	4738	2	2002	3	3	9	59	5	391.223	40.8233	24.9476	0.065	0.033	0.091
134	7574	6396	4738	2	2002	3	3	9	59	5	442.253	40.8233	24.9476	0.065	0.033	0.091
135	7939	5355	4738	1	2003	1	4	16	60	5	476.272	31.7515	24.9476	0.135	0.086	0.091
135	7940	5355	4738	1	2003	1	4	16	60	5	521.631	31.7515	24.9476	0.135	0.086	0.091
135	7941	5355	4738	2	2003	1	4	16	60	5	408.233	31.7515	24.9476	0.135	0.086	0.091
135	7942	5355	4738	2	2003	1	4	16	60	5	425.243	31.7515	24.9476	0.135	0.086	0.091
135	7943	5355	4738	1	2003	1	4	16	60	5	498.952	31.7515	24.9476	0.135	0.086	0.091
136	7710	6396	5354	2	2002	4	2	4	63	11	487.612	40.8233	29.4835	0.076	0.033	0.039
136	7711	6396	5354	1	2002	4	2	4	63	11	442.253	40.8233	29.4835	0.076	0.033	0.039
136	7712	6396	5354	2	2002	4	2	4	63	11	504.622	40.8233	29.4835	0.076	0.033	0.039
136	7713	6396	5354	2	2002	4	2	4	63	11	459.262	40.8233	29.4835	0.076	0.033	0.039
136	7714	6396	5354	2	2002	4	2	4	63	11	464.932	40.8233	29.4835	0.076	0.033	0.039
136	7715	6396	5354	1	2002	4	2	4	63	11	481.942	40.8233	29.4835	0.076	0.033	0.039
136	7716	6396	5354	2	2002	4	2	4	63	11	498.952	40.8233	29.4835	0.076	0.033	0.039
136	7717	6396	5354	1	2002	4	2	4	63	11	510.291	40.8233	29.4835	0.076	0.033	0.039
136	7718	6396	5354	2	2002	4	2	4	63	11	442.253	40.8233	29.4835	0.076	0.033	0.039
136	7719	6396	5354	2	2002	4	2	4	63	11	497.818	40.8233	29.4835	0.076	0.033	0.039
136	7720	6396	5354	2	2002	4	2	4	63	11	498.952	40.8233	29.4835	0.076	0.033	0.039
138	9127	7932	5354	1	2004	4	4	16	59	6	464.932	34.473	29.4835	0.12	0.065	0.039
138	9128	7932	5354	1	2004	4	4	16	59	6	493.282	34.473	29.4835	0.12	0.065	0.039
138	9129	7932	5354	2	2004	4	4	16	59	6	453.592	34.473	29.4835	0.12	0.065	0.039
138	9130	7932	5354	2	2004	4	4	16	59	6	464.932	34.473	29.4835	0.12	0.065	0.039
138	9131	7932	5354	2	2004	4	4	16	59	6	442.253	34.473	29.4835	0.12	0.065	0.039
138	9132	7932	5354	2	2004	4	4	16	59	6	430.913	34.473	29.4835	0.12	0.065	0.039
139	9551	7247	5354	2	2005	3	5	25	58	10	442.253	39.9161	29.4835	0.067	0.075	0.039
139	9552	7247	5354	1	2005	3	5	25	58	10	408.233	39.9161	29.4835	0.067	0.075	0.039
139	9553	7247	5354	1	2005	3	5	25	58	10	419.573	39.9161	29.4835	0.067	0.075	0.039
139	9554	7247	5354	2	2005	3	5	25	58	10	459.262	39.9161	29.4835	0.067	0.075	0.039
139	9555	7247	5354	1	2005	3	5	25	58	10	379.884	39.9161	29.4835	0.067	0.075	0.039
139	9556	7247	5354	1	2005	3	5	25	58	10	447.922	39.9161	29.4835	0.067	0.075	0.039
139	9557	7247	5354	2	2005	3	5	25	58	10	425.243	39.9161	29.4835	0.067	0.075	0.039
139	9558	7247	5354	1	2005	3	5	25	58	10	402.563	39.9161	29.4835	0.067	0.075	0.039
139	9559	7247	5354	1	2005	3	5	25	58	10	408.233	39.9161	29.4835	0.067	0.075	0.039
139	9560	7247	5354	1	2005	3	5	25	58	10	487.612	39.9161	29.4835	0.067	0.075	0.039
141	7089	2390	5357	1	2001	4	2	4	60	9	521.631	38.5554	33.1122	0.063	0.006	0.013
141	7090	2390	5357	1	2001	4	2	4	60	9	504.622	38.5554	33.1122	0.063	0.006	0.013
141	7091	2390	5357	2	2001	4	2	4	60	9	447.922	38.5554	33.1122	0.063	0.006	0.013
141	7092	2390	5357	1	2001	4	2	4	60	9	595.34	38.5554	33.1122	0.063	0.006	0.013
141	7093	2390	5357	2	2001	4	2	4	60	9	521.631	38.5554	33.1122	0.063	0.006	0.013
141	7094	2390	5357	2	2001	4	2	4	60	9	493.282	38.5554	33.1122	0.063	0.006	0.013
141	7095	2390	5357	1	2001	4	2	4	60	9	538.641	38.5554	33.1122	0.063	0.006	0.013
141	7096	2390	5357	2	2001	4	2	4	60	9	549.981	38.5554	33.1122	0.063	0.006	0.013
141	7097	2390	5357	2	2001	4	2	4	60	9	515.961	38.5554	33.1122	0.063	0.006	0.013
142	7632	5840	5357	1	2002	3	3	9	61	7	561.321	33.1122	33.1122	0.055	0.064	0.013
142	7633	5840	5357	2	2002	3	3	9	61	7	515.961	33.1122	33.1122	0.055	0.064	0.013
142	7634	5840	5357	2	2002	3	3	9	61	7	515.961	33.1122	33.1122	0.055	0.064	0.013
142	7635	5840	5357	1	2002	3	3	9	61	7	504.622	33.1122	33.1122	0.055	0.064	0.013
142	7636	5840	5357	1	2002	3	3	9	61	7	584	33.1122	33.1122	0.055	0.064	0.013
142	7637	5840	5357	2	2002	3	3	9	61	7	515.961	33.1122	33.1122	0.055	0.064	0.013
142	7638	5840	5357	2	2002	3	3	9	61	7	521.631	33.1122	33.1122	0.055	0.064	0.013
143	7981	7021	5357	1	2003	2	4	16	58	9	549.981	40.8233	33.1122	0.057	0.046	0.013
143	7982	7021	5357	1	2003	2	4	16	58	9	521.631	40.8233	33.1122	0.057	0.046	0.013
143	7983	7021	5357	1	2003	2	4	16	58	9	368.544	40.8233	33.1122	0.057	0.046	0.013
143	7984	7021	5357	2	2003	2	4	16	58	9	584	40.8233	33.1122	0.057	0.046	0.013
143	7985	7021	5357	2	2003	2	4	16	58	9	646.369	40.8233	33.1122	0.057	0.046	0.013
143	7987	7021	5357	2	2003	2	4	16	58	9	504.622	40.8233	33.1122	0.057	0.046	0.013
143	7988	7021	5357	1	2003	2	4	16	58	9	470.602	40.8233	33.1122	0.057	0.046	0.013
143	7990	7021	5357	1	2003	2	4	16	58	9	515.961	40.8233	33.1122	0.057	0.046	0.013
144	7045	3550	5359	2	2001	4	1	1	61	7	532.971	36.2874	30.8443	0.049	0.026	0.05
144	7046	3550	5359	1	2001	4	1	1	61	7	521.631	36.2874	30.8443	0.049	0.026	0.05
144	7047	3550	5359	2	2001	4	1	1	61	7	459.262	36.2874	30.8443	0.049	0.026	0.05
144	7048	3550	5359	2	2001	4	1	1	61	7	476.272	36.2874	30.8443	0.049	0.026	0.05
144	7049	3550	5359	1	2001	4	1	1	61	7	532.971	36.2874	30.8443	0.049	0.026	0.05
144	7050	3550	5359	1	2001	4	1	1	61	7	498.952	36.2874	30.8443	0.049	0.026	0.05
144	7051	3550	5359	2	2001	4	1	1	61	7	283.495	36.2874	30.8443	0.049	0.026	0.05
145	8112	6562	5359	1	2003	2	2	4	63	4	510.291	32.6586	30.8443	0.093	0.09	0.05
145	8113	6562	5359	2	2003	2	2	4	63	4	549.981	32.6586	30.8443	0.093	0.09	0.05
145	8114	6562	5359	2	2003	2	2	4	63	4	561.321	32.6586	30.8443	0.093	0.09	0.05
145	8115	6562	5359	2	2003	2	2	4	63	4	498.952	32.6586	30.8443	0.093	0.09	0.05
146	8592	6562	5359	2	2004	1	3	9	61	6	419.573	32.6586	30.8443	0.093	0.09	0.05
146	8593	6562	5359	1	2004	1	3	9	61	6	618.02	32.6586	30.8443	0.093	0.09	0.05
146	8594	6562	5359	2	2004	1	3	9	61	6	561.321	32.6586	30.8443	0.093	0.09	0.05
146	8595	6562	5359	1	2004	1	3	9	61	6	510.291	32.6586	30.8443	0.093	0.09	0.05
146	8596	6562	5359	1	2004	1	3	9	61	6	538.641	32.6586	30.8443	0.093	0.09	0.05
146	8597	6562	5359	2	2004	1	3	9	61	6	538.641	32.6586	30.8443	0.093	0.09	0.05
147	7107	2863	5362	2	2001	4	1	1	58	8	425.243	36.741	25.4012	0.053	0.027	0.055
147	7108	2863	5362	1	2001	4	1	1	58	8	283.495	36.741	25.4012	0.053	0.027	0.055
147	7109	2863	5362	2	2001	4	1	1	58	8	391.223	36.741	25.4012	0.053	0.027	0.055
147	7110	2863	5362	2	2001	4	1	1	58	8	374.214	36.741	25.4012	0.053	0.027	0.055
147	7111	2863	5362	1	2001	4	1	1	58	8	323.185	36.741	25.4012	0.053	0.027	0.055
147	7112	2863	5362	2	2001	4	1	1	58	8	306.175	36.741	25.4012	0.053	0.027	0.055
147	7113	2863	5362	2	2001	4	1	1	58	8	396.893	36.741	25.4012	0.053	0.027	0.055
147	7114	2863	5362	1	2001	4	1	1	58	8	430.913	36.741	25.4012	0.053	0.027	0.055
148	8028	2390	5362	2	2003	2	2	4	60	8	442.253	38.5554	25.4012	0.068	0.006	0.055
148	8029	2390	5362	2	2003	2	2	4	60	8	362.874	38.5554	25.4012	0.068	0.006	0.055
148	8030	2390	5362	2	2003	2	2	4	60	8	510.291	38.5554	25.4012	0.068	0.006	0.055
148	8031	2390	5362	1	2003	2	2	4	60	8	487.612	38.5554	25.4012	0.068	0.006	0.055
148	8032	2390	5362	2	2003	2	2	4	60	8	442.253	38.5554	25.4012	0.068	0.006	0.055
148	8033	2390	5362	1	2003	2	2	4	60	8	419.573	38.5554	25.4012	0.068	0.006	0.055
148	8034	2390	5362	2	2003	2	2	4	60	8	447.922	38.5554	25.4012	0.068	0.006	0.055
148	8042	2390	5362	2	2003	2	2	4	60	8	447.922	38.5554	25.4012	0.068	0.006	0.055
149	8627	7142	5362	1	2004	1	3	9	58	10	584	34.0194	25.4012	0.099	0.068	0.055
149	8628	7142	5362	2	2004	1	3	9	58	10	425.243	34.0194	25.4012	0.099	0.068	0.055
149	8629	7142	5362	1	2004	1	3	9	58	10	504.622	34.0194	25.4012	0.099	0.068	0.055
149	8631	7142	5362	2	2004	1	3	9	58	10	456.427	34.0194	25.4012	0.099	0.068	0.055
149	8632	7142	5362	1	2004	1	3	9	58	10	430.913	34.0194	25.4012	0.099	0.068	0.055
149	8633	7142	5362	1	2004	1	3	9	58	10	504.622	34.0194	25.4012	0.099	0.068	0.055
149	8634	7142	5362	1	2004	1	3	9	58	10	459.262	34.0194	25.4012	0.099	0.068	0.055
149	8635	7142	5362	2	2004	1	3	9	58	10	425.243	34.0194	25.4012	0.099	0.068	0.055
149	8636	7142	5362	2	2004	1	3	9	58	10	447.922	34.0194	25.4012	0.099	0.068	0.055
150	9481	7932	5362	2	2005	2	4	16	60	7	419.573	34.473	25.4012	0.129	0.065	0.055
150	9482	7932	5362	1	2005	2	4	16	60	7	470.602	34.473	25.4012	0.129	0.065	0.055
150	9483	7932	5362	2	2005	2	4	16	60	7	402.563	34.473	25.4012	0.129	0.065	0.055
150	9484	7932	5362	2	2005	2	4	16	60	7	408.233	34.473	25.4012	0.129	0.065	0.055
150	9485	7932	5362	1	2005	2	4	16	60	7	464.932	34.473	25.4012	0.129	0.065	0.055
150	9486	7932	5362	1	2005	2	4	16	60	7	453.592	34.473	25.4012	0.129	0.065	0.055
150	9487	7932	5362	1	2005	2	4	16	60	7	459.262	34.473	25.4012	0.129	0.065	0.055
152	10365	8457	5362	1	2006	4	6	36	60	10	419.573	38.5554	25.4012	0.063	0.007	0.055
152	10366	8457	5362	1	2006	4	6	36	60	10	425.243	38.5554	25.4012	0.063	0.007	0.055
152	10367	8457	5362	1	2006	4	6	36	60	10	402.563	38.5554	25.4012	0.063	0.007	0.055
152	10368	8457	5362	1	2006	4	6	36	60	10	396.893	38.5554	25.4012	0.063	0.007	0.055
152	10369	8457	5362	2	2006	4	6	36	60	10	493.282	38.5554	25.4012	0.063	0.007	0.055
152	10370	8457	5362	1	2006	4	6	36	60	10	470.602	38.5554	25.4012	0.063	0.007	0.055
152	10371	8457	5362	2	2006	4	6	36	60	10	385.553	38.5554	25.4012	0.063	0.007	0.055
152	10372	8457	5362	2	2006	4	6	36	60	10	498.952	38.5554	25.4012	0.063	0.007	0.055
152	10373	8457	5362	2	2006	4	6	36	60	10	442.253	38.5554	25.4012	0.063	0.007	0.055
152	10374	8457	5362	2	2006	4	6	36	60	10	419.573	38.5554	25.4012	0.063	0.007	0.055
153	7391	2863	5583	1	2002	2	1	1	60	9	538.641	36.741	29.0299	0.047	0.027	0.069
153	7392	2863	5583	1	2002	2	1	1	60	9	283.495	36.741	29.0299	0.047	0.027	0.069
153	7393	2863	5583	2	2002	2	1	1	60	9	385.553	36.741	29.0299	0.047	0.027	0.069
153	7394	2863	5583	2	2002	2	1	1	60	9	343.029	36.741	29.0299	0.047	0.027	0.069
153	7395	2863	5583	2	2002	2	1	1	60	9	467.767	36.741	29.0299	0.047	0.027	0.069
153	7396	2863	5583	1	2002	2	1	1	60	9	425.243	36.741	29.0299	0.047	0.027	0.069
153	7397	2863	5583	2	2002	2	1	1	60	9	462.097	36.741	29.0299	0.047	0.027	0.069
153	7398	2863	5583	1	2002	2	1	1	60	9	450.757	36.741	29.0299	0.047	0.027	0.069
153	7399	2863	5583	2	2002	2	1	1	60	9	464.932	36.741	29.0299	0.047	0.027	0.069
154	8102	6562	5583	2	2003	2	2	4	60	4	538.641	32.6586	29.0299	0.059	0.09	0.069
154	8103	6562	5583	1	2003	2	2	4	60	4	566.99	32.6586	29.0299	0.059	0.09	0.069
154	8105	6562	5583	1	2003	2	2	4	60	4	640.699	32.6586	29.0299	0.059	0.09	0.069
155	8551	7247	5583	1	2004	1	3	9	60	6	595.34	39.9161	29.0299	0.075	0.075	0.069
155	8552	7247	5583	2	2004	1	3	9	60	6	538.641	39.9161	29.0299	0.075	0.075	0.069
155	8553	7247	5583	1	2004	1	3	9	60	6	527.301	39.9161	29.0299	0.075	0.075	0.069
155	8554	7247	5583	2	2004	1	3	9	60	6	578.33	39.9161	29.0299	0.075	0.075	0.069
155	8555	7247	5583	2	2004	1	3	9	60	6	532.971	39.9161	29.0299	0.075	0.075	0.069
155	8556	7247	5583	1	2004	1	3	9	60	6	589.67	39.9161	29.0299	0.075	0.075	0.069
156	9022	6731	5583	1	2004	3	4	16	59	6	566.99	39.0089	29.0299	0.061	0.09	0.069
156	9023	6731	5583	2	2004	3	4	16	59	6	464.932	39.0089	29.0299	0.061	0.09	0.069
156	9024	6731	5583	1	2004	3	4	16	59	6	527.301	39.0089	29.0299	0.061	0.09	0.069
156	9025	6731	5583	2	2004	3	4	16	59	6	493.282	39.0089	29.0299	0.061	0.09	0.069
156	9026	6731	5583	1	2004	3	4	16	59	6	652.039	39.0089	29.0299	0.061	0.09	0.069
156	9027	6731	5583	1	2004	3	4	16	59	6	612.35	39.0089	29.0299	0.061	0.09	0.069
157	9450	7937	5583	1	2005	2	5	25	60	6	538.641	33.1122	29.0299	0.122	0.065	0.069
157	9451	7937	5583	1	2005	2	5	25	60	6	578.33	33.1122	29.0299	0.122	0.065	0.069
157	9452	7937	5583	2	2005	2	5	25	60	6	538.641	33.1122	29.0299	0.122	0.065	0.069
157	9453	7937	5583	1	2005	2	5	25	60	6	521.631	33.1122	29.0299	0.122	0.065	0.069
157	9454	7937	5583	1	2005	2	5	25	60	6	527.301	33.1122	29.0299	0.122	0.065	0.069
157	9455	7937	5583	2	2005	2	5	25	60	6	510.291	33.1122	29.0299	0.122	0.065	0.069
158	10499	8437	5583	1	2007	1	6	36	59	7	521.631	37.1946	29.0299	0.078	0.071	0.069
158	10500	8437	5583	2	2007	1	6	36	59	7	527.301	37.1946	29.0299	0.078	0.071	0.069
158	10501	8437	5583	2	2007	1	6	36	59	7	538.641	37.1946	29.0299	0.078	0.071	0.069
158	10502	8437	5583	2	2007	1	6	36	59	7	549.981	37.1946	29.0299	0.078	0.071	0.069
158	10503	8437	5583	1	2007	1	6	36	59	7	576.062	37.1946	29.0299	0.078	0.071	0.069
158	10504	8437	5583	1	2007	1	6	36	59	7	578.33	37.1946	29.0299	0.078	0.071	0.069
158	10505	8437	5583	1	2007	1	6	36	59	7	532.971	37.1946	29.0299	0.078	0.071	0.069
160	7783	5355	5610	1	2002	4	2	4	60	8	498.952	31.7515	28.5763	0.086	0.086	0.078
160	7784	5355	5610	2	2002	4	2	4	60	8	532.971	31.7515	28.5763	0.086	0.086	0.078
160	7785	5355	5610	1	2002	4	2	4	60	8	504.622	31.7515	28.5763	0.086	0.086	0.078
160	7786	5355	5610	2	2002	4	2	4	60	8	425.243	31.7515	28.5763	0.086	0.086	0.078
160	7787	5355	5610	2	2002	4	2	4	60	8	464.932	31.7515	28.5763	0.086	0.086	0.078
160	7788	5355	5610	1	2002	4	2	4	60	8	498.952	31.7515	28.5763	0.086	0.086	0.078
160	7789	5355	5610	1	2002	4	2	4	60	8	470.602	31.7515	28.5763	0.086	0.086	0.078
160	7790	5355	5610	2	2002	4	2	4	60	8	527.301	31.7515	28.5763	0.086	0.086	0.078
161	8443	5840	5610	2	2003	4	3	9	59	10	436.583	33.1122	28.5763	0.072	0.064	0.078
161	8444	5840	5610	1	2003	4	3	9	59	10	425.243	33.1122	28.5763	0.072	0.064	0.078
161	8445	5840	5610	2	2003	4	3	9	59	10	419.573	33.1122	28.5763	0.072	0.064	0.078
161	8446	5840	5610	2	2003	4	3	9	59	10	411.068	33.1122	28.5763	0.072	0.064	0.078
161	8447	5840	5610	1	2003	4	3	9	59	10	354.369	33.1122	28.5763	0.072	0.064	0.078
161	8448	5840	5610	2	2003	4	3	9	59	10	365.709	33.1122	28.5763	0.072	0.064	0.078
161	8449	5840	5610	2	2003	4	3	9	59	10	411.068	33.1122	28.5763	0.072	0.064	0.078
161	8450	5840	5610	2	2003	4	3	9	59	10	348.699	33.1122	28.5763	0.072	0.064	0.078
161	8451	5840	5610	2	2003	4	3	9	59	10	385.553	33.1122	28.5763	0.072	0.064	0.078
161	8452	5840	5610	1	2003	4	3	9	59	10	462.664	33.1122	28.5763	0.072	0.064	0.078
162	9189	7932	5610	2	2004	4	4	16	59	10	391.223	34.473	28.5763	0.094	0.065	0.078
162	9190	7932	5610	1	2004	4	4	16	59	10	442.253	34.473	28.5763	0.094	0.065	0.078
162	9191	7932	5610	1	2004	4	4	16	59	10	447.922	34.473	28.5763	0.094	0.065	0.078
162	9192	7932	5610	2	2004	4	4	16	59	10	334.524	34.473	28.5763	0.094	0.065	0.078
162	9193	7932	5610	1	2004	4	4	16	59	10	340.194	34.473	28.5763	0.094	0.065	0.078
162	9194	7932	5610	2	2004	4	4	16	59	10	447.922	34.473	28.5763	0.094	0.065	0.078
162	9195	7932	5610	1	2004	4	4	16	59	10	385.553	34.473	28.5763	0.094	0.065	0.078
162	9196	7932	5610	2	2004	4	4	16	59	10	277.825	34.473	28.5763	0.094	0.065	0.078
162	9197	7932	5610	2	2004	4	4	16	59	10	340.194	34.473	28.5763	0.094	0.065	0.078
162	9198	7932	5610	1	2004	4	4	16	59	10	368.544	34.473	28.5763	0.094	0.065	0.078
163	7256	5965	5615	2	2002	1	1	1	57	9	493.282	37.1946	30.3907	0.073	0.035	0.078
163	7257	5965	5615	1	2002	1	1	1	57	9	396.893	37.1946	30.3907	0.073	0.035	0.078
163	7258	5965	5615	2	2002	1	1	1	57	9	283.495	37.1946	30.3907	0.073	0.035	0.078
163	7259	5965	5615	2	2002	1	1	1	57	9	277.825	37.1946	30.3907	0.073	0.035	0.078
163	7260	5965	5615	2	2002	1	1	1	57	9	487.612	37.1946	30.3907	0.073	0.035	0.078
163	7261	5965	5615	2	2002	1	1	1	57	9	408.233	37.1946	30.3907	0.073	0.035	0.078
163	7262	5965	5615	2	2002	1	1	1	57	9	442.253	37.1946	30.3907	0.073	0.035	0.078
163	7263	5965	5615	2	2002	1	1	1	57	9	419.573	37.1946	30.3907	0.073	0.035	0.078
163	7264	5965	5615	2	2002	1	1	1	57	9	351.534	37.1946	30.3907	0.073	0.035	0.078
165	8192	6109	5615	1	2003	3	3	9	61	9	515.961	36.741	30.3907	0.061	0.044	0.078
165	8193	6109	5615	2	2003	3	3	9	61	9	283.495	36.741	30.3907	0.061	0.044	0.078
165	8194	6109	5615	2	2003	3	3	9	61	9	283.495	36.741	30.3907	0.061	0.044	0.078
165	8195	6109	5615	1	2003	3	3	9	61	9	391.223	36.741	30.3907	0.061	0.044	0.078
165	8197	6109	5615	2	2003	3	3	9	61	9	447.922	36.741	30.3907	0.061	0.044	0.078
165	8198	6109	5615	2	2003	3	3	9	61	9	289.165	36.741	30.3907	0.061	0.044	0.078
165	8199	6109	5615	2	2003	3	3	9	61	9	181.437	36.741	30.3907	0.061	0.044	0.078
165	8200	6109	5615	2	2003	3	3	9	61	9	515.961	36.741	30.3907	0.061	0.044	0.078
166	8619	7498	5615	1	2004	1	4	16	60	8	470.602	31.2979	30.3907	0.095	0.096	0.078
166	8620	7498	5615	1	2004	1	4	16	60	8	425.243	31.2979	30.3907	0.095	0.096	0.078
166	8621	7498	5615	2	2004	1	4	16	60	8	379.884	31.2979	30.3907	0.095	0.096	0.078
166	8622	7498	5615	1	2004	1	4	16	60	8	226.796	31.2979	30.3907	0.095	0.096	0.078
166	8623	7498	5615	1	2004	1	4	16	60	8	408.233	31.2979	30.3907	0.095	0.096	0.078
166	8624	7498	5615	1	2004	1	4	16	60	8	487.612	31.2979	30.3907	0.095	0.096	0.078
166	8625	7498	5615	2	2004	1	4	16	60	8	323.185	31.2979	30.3907	0.095	0.096	0.078
166	8626	7498	5615	2	2004	1	4	16	60	8	345.864	31.2979	30.3907	0.095	0.096	0.078
167	7292	5965	5641	2	2002	1	1	1	58	5	601.01	37.1946	28.1227	0.065	0.035	0.06
167	7293	5965	5641	1	2002	1	1	1	58	5	584	37.1946	28.1227	0.065	0.035	0.06
167	7294	5965	5641	2	2002	1	1	1	58	5	566.99	37.1946	28.1227	0.065	0.035	0.06
167	7295	5965	5641	1	2002	1	1	1	58	5	584	37.1946	28.1227	0.065	0.035	0.06
167	7296	5965	5641	1	2002	1	1	1	58	5	538.641	37.1946	28.1227	0.065	0.035	0.06
168	7600	5355	5641	2	2002	3	2	4	56	10	459.262	31.7515	28.1227	0.071	0.086	0.06
168	7601	5355	5641	1	2002	3	2	4	56	10	493.282	31.7515	28.1227	0.071	0.086	0.06
168	7602	5355	5641	2	2002	3	2	4	56	10	504.622	31.7515	28.1227	0.071	0.086	0.06
168	7603	5355	5641	2	2002	3	2	4	56	10	464.932	31.7515	28.1227	0.071	0.086	0.06
168	7604	5355	5641	1	2002	3	2	4	56	10	487.612	31.7515	28.1227	0.071	0.086	0.06
168	7605	5355	5641	1	2002	3	2	4	56	10	510.291	31.7515	28.1227	0.071	0.086	0.06
168	7606	5355	5641	1	2002	3	2	4	56	10	368.544	31.7515	28.1227	0.071	0.086	0.06
168	7607	5355	5641	1	2002	3	2	4	56	10	493.282	31.7515	28.1227	0.071	0.086	0.06
168	7608	5355	5641	1	2002	3	2	4	56	10	464.932	31.7515	28.1227	0.071	0.086	0.06
168	7609	5355	5641	2	2002	3	2	4	56	10	515.961	31.7515	28.1227	0.071	0.086	0.06
169	8258	5932	5641	1	2003	3	3	9	60	9	566.99	34.473	28.1227	0.049	0.023	0.06
169	8259	5932	5641	2	2003	3	3	9	60	9	515.961	34.473	28.1227	0.049	0.023	0.06
169	8260	5932	5641	1	2003	3	3	9	60	9	527.301	34.473	28.1227	0.049	0.023	0.06
169	8261	5932	5641	1	2003	3	3	9	60	9	555.651	34.473	28.1227	0.049	0.023	0.06
169	8262	5932	5641	2	2003	3	3	9	60	9	498.952	34.473	28.1227	0.049	0.023	0.06
169	8263	5932	5641	2	2003	3	3	9	60	9	476.272	34.473	28.1227	0.049	0.023	0.06
169	8264	5932	5641	1	2003	3	3	9	60	9	464.932	34.473	28.1227	0.049	0.023	0.06
169	8265	5932	5641	1	2003	3	3	9	60	9	544.311	34.473	28.1227	0.049	0.023	0.06
169	8266	5932	5641	1	2003	3	3	9	60	9	601.01	34.473	28.1227	0.049	0.023	0.06
170	8644	7500	5641	2	2004	2	4	16	62	6	566.99	34.0194	28.1227	0.083	0.096	0.06
170	8645	7500	5641	2	2004	2	4	16	62	6	606.68	34.0194	28.1227	0.083	0.096	0.06
170	8646	7500	5641	2	2004	2	4	16	62	6	635.029	34.0194	28.1227	0.083	0.096	0.06
170	8647	7500	5641	1	2004	2	4	16	62	6	601.01	34.0194	28.1227	0.083	0.096	0.06
170	8648	7500	5641	2	2004	2	4	16	62	6	549.981	34.0194	28.1227	0.083	0.096	0.06
170	8649	7500	5641	2	2004	2	4	16	62	6	578.33	34.0194	28.1227	0.083	0.096	0.06
171	9673	7932	5641	2	2005	4	5	25	59	8	538.641	34.473	28.1227	0.129	0.065	0.06
171	9674	7932	5641	2	2005	4	5	25	59	8	487.612	34.473	28.1227	0.129	0.065	0.06
171	9675	7932	5641	2	2005	4	5	25	59	8	510.291	34.473	28.1227	0.129	0.065	0.06
171	9676	7932	5641	2	2005	4	5	25	59	8	532.971	34.473	28.1227	0.129	0.065	0.06
171	9677	7932	5641	1	2005	4	5	25	59	8	515.961	34.473	28.1227	0.129	0.065	0.06
171	9678	7932	5641	1	2005	4	5	25	59	8	481.942	34.473	28.1227	0.129	0.065	0.06
171	9679	7932	5641	1	2005	4	5	25	59	8	532.971	34.473	28.1227	0.129	0.065	0.06
171	9680	7932	5641	1	2005	4	5	25	59	8	510.291	34.473	28.1227	0.129	0.065	0.06
172	10075	8716	5641	1	2006	2	6	36	60	7	544.311	29.0299	28.1227	0.077	0.073	0.06
172	10076	8716	5641	2	2006	2	6	36	60	7	527.301	29.0299	28.1227	0.077	0.073	0.06
172	10077	8716	5641	1	2006	2	6	36	60	7	561.321	29.0299	28.1227	0.077	0.073	0.06
172	10078	8716	5641	2	2006	2	6	36	60	7	391.223	29.0299	28.1227	0.077	0.073	0.06
172	10079	8716	5641	2	2006	2	6	36	60	7	549.981	29.0299	28.1227	0.077	0.073	0.06
172	10080	8716	5641	1	2006	2	6	36	60	7	549.981	29.0299	28.1227	0.077	0.073	0.06
172	10081	8716	5641	2	2006	2	6	36	60	7	447.922	29.0299	28.1227	0.077	0.073	0.06
173	7330	5355	5822	1	2002	1	1	1	61	10	419.573	31.7515	29.4835	0.07	0.086	0.064
173	7331	5355	5822	2	2002	1	1	1	61	10	447.922	31.7515	29.4835	0.07	0.086	0.064
173	7332	5355	5822	1	2002	1	1	1	61	10	419.573	31.7515	29.4835	0.07	0.086	0.064
173	7333	5355	5822	2	2002	1	1	1	61	10	425.243	31.7515	29.4835	0.07	0.086	0.064
173	7334	5355	5822	2	2002	1	1	1	61	10	351.534	31.7515	29.4835	0.07	0.086	0.064
173	7335	5355	5822	1	2002	1	1	1	61	10	413.903	31.7515	29.4835	0.07	0.086	0.064
173	7336	5355	5822	2	2002	1	1	1	61	10	362.874	31.7515	29.4835	0.07	0.086	0.064
173	7337	5355	5822	2	2002	1	1	1	61	10	425.243	31.7515	29.4835	0.07	0.086	0.064
173	7338	5355	5822	2	2002	1	1	1	61	10	396.893	31.7515	29.4835	0.07	0.086	0.064
173	7339	5355	5822	1	2002	1	1	1	61	10	419.573	31.7515	29.4835	0.07	0.086	0.064
174	7619	6396	5822	2	2002	3	2	4	60	9	454.159	40.8233	29.4835	0.077	0.033	0.064
174	7620	6396	5822	2	2002	3	2	4	60	9	544.311	40.8233	29.4835	0.077	0.033	0.064
174	7621	6396	5822	1	2002	3	2	4	60	9	470.602	40.8233	29.4835	0.077	0.033	0.064
174	7622	6396	5822	2	2002	3	2	4	60	9	430.913	40.8233	29.4835	0.077	0.033	0.064
174	7623	6396	5822	2	2002	3	2	4	60	9	442.253	40.8233	29.4835	0.077	0.033	0.064
174	7624	6396	5822	2	2002	3	2	4	60	9	283.495	40.8233	29.4835	0.077	0.033	0.064
174	7625	6396	5822	1	2002	3	2	4	60	9	481.942	40.8233	29.4835	0.077	0.033	0.064
174	7626	6396	5822	2	2002	3	2	4	60	9	510.291	40.8233	29.4835	0.077	0.033	0.064
174	7627	6396	5822	1	2002	3	2	4	60	9	493.282	40.8233	29.4835	0.077	0.033	0.064
175	8165	6109	5822	2	2003	3	3	9	62	11	413.903	36.741	29.4835	0.058	0.044	0.064
175	8166	6109	5822	1	2003	3	3	9	62	11	487.612	36.741	29.4835	0.058	0.044	0.064
175	8167	6109	5822	2	2003	3	3	9	62	11	561.321	36.741	29.4835	0.058	0.044	0.064
175	8168	6109	5822	2	2003	3	3	9	62	11	464.932	36.741	29.4835	0.058	0.044	0.064
175	8169	6109	5822	1	2003	3	3	9	62	11	459.262	36.741	29.4835	0.058	0.044	0.064
175	8171	6109	5822	2	2003	3	3	9	62	11	481.942	36.741	29.4835	0.058	0.044	0.064
175	8172	6109	5822	2	2003	3	3	9	62	11	408.233	36.741	29.4835	0.058	0.044	0.064
175	8173	6109	5822	2	2003	3	3	9	62	11	498.952	36.741	29.4835	0.058	0.044	0.064
175	8174	6109	5822	1	2003	3	3	9	62	11	498.952	36.741	29.4835	0.058	0.044	0.064
175	8175	6109	5822	2	2003	3	3	9	62	11	283.495	36.741	29.4835	0.058	0.044	0.064
176	8544	5932	5822	1	2004	1	4	16	61	7	510.291	34.473	29.4835	0.041	0.023	0.064
176	8545	5932	5822	1	2004	1	4	16	61	7	470.602	34.473	29.4835	0.041	0.023	0.064
176	8546	5932	5822	1	2004	1	4	16	61	7	283.495	34.473	29.4835	0.041	0.023	0.064
176	8547	5932	5822	2	2004	1	4	16	61	7	283.495	34.473	29.4835	0.041	0.023	0.064
176	8548	5932	5822	2	2004	1	4	16	61	7	464.932	34.473	29.4835	0.041	0.023	0.064
176	8549	5932	5822	1	2004	1	4	16	61	7	515.961	34.473	29.4835	0.041	0.023	0.064
176	8550	5932	5822	1	2004	1	4	16	61	7	527.301	34.473	29.4835	0.041	0.023	0.064
178	8391	6109	5824	1	2003	4	2	4	60	6	459.262	36.741	27.2155	0.058	0.044	0.064
178	8392	6109	5824	2	2003	4	2	4	60	6	481.942	36.741	27.2155	0.058	0.044	0.064
178	8393	6109	5824	1	2003	4	2	4	60	6	493.282	36.741	27.2155	0.058	0.044	0.064
178	8394	6109	5824	2	2003	4	2	4	60	6	425.243	36.741	27.2155	0.058	0.044	0.064
178	8395	6109	5824	1	2003	4	2	4	60	6	476.272	36.741	27.2155	0.058	0.044	0.064
178	8396	6109	5824	2	2003	4	2	4	60	6	544.311	36.741	27.2155	0.058	0.044	0.064
179	8934	6562	5824	2	2004	3	3	9	60	5	447.922	32.6586	27.2155	0.07	0.09	0.064
179	8935	6562	5824	1	2004	3	3	9	60	5	498.952	32.6586	27.2155	0.07	0.09	0.064
179	8936	6562	5824	1	2004	3	3	9	60	5	498.952	32.6586	27.2155	0.07	0.09	0.064
179	8937	6562	5824	1	2004	3	3	9	60	5	419.573	32.6586	27.2155	0.07	0.09	0.064
179	8938	6562	5824	1	2004	3	3	9	60	5	425.243	32.6586	27.2155	0.07	0.09	0.064
180	7465	5355	5825	2	2002	2	1	1	60	7	470.602	31.7515	26.7619	0.07	0.086	0.064
180	7466	5355	5825	2	2002	2	1	1	60	7	515.961	31.7515	26.7619	0.07	0.086	0.064
180	7467	5355	5825	1	2002	2	1	1	60	7	430.913	31.7515	26.7619	0.07	0.086	0.064
180	7468	5355	5825	2	2002	2	1	1	60	7	436.583	31.7515	26.7619	0.07	0.086	0.064
180	7469	5355	5825	1	2002	2	1	1	60	7	459.262	31.7515	26.7619	0.07	0.086	0.064
180	7470	5355	5825	2	2002	2	1	1	60	7	447.922	31.7515	26.7619	0.07	0.086	0.064
180	7471	5355	5825	2	2002	2	1	1	60	7	481.942	31.7515	26.7619	0.07	0.086	0.064
182	8468	6562	5825	1	2003	4	3	9	59	8	561.321	32.6586	26.7619	0.07	0.09	0.064
182	8469	6562	5825	2	2003	4	3	9	59	8	504.622	32.6586	26.7619	0.07	0.09	0.064
182	8470	6562	5825	1	2003	4	3	9	59	8	549.981	32.6586	26.7619	0.07	0.09	0.064
182	8471	6562	5825	2	2003	4	3	9	59	8	487.612	32.6586	26.7619	0.07	0.09	0.064
182	8472	6562	5825	2	2003	4	3	9	59	8	470.602	32.6586	26.7619	0.07	0.09	0.064
182	8473	6562	5825	1	2003	4	3	9	59	8	476.272	32.6586	26.7619	0.07	0.09	0.064
182	8474	6562	5825	1	2003	4	3	9	59	8	464.932	32.6586	26.7619	0.07	0.09	0.064
182	8475	6562	5825	2	2003	4	3	9	59	8	283.495	32.6586	26.7619	0.07	0.09	0.064
183	9270	7932	5825	2	2005	1	4	16	60	6	476.272	34.473	26.7619	0.07	0.065	0.064
183	9271	7932	5825	2	2005	1	4	16	60	6	521.631	34.473	26.7619	0.07	0.065	0.064
183	9272	7932	5825	2	2005	1	4	16	60	6	470.602	34.473	26.7619	0.07	0.065	0.064
183	9273	7932	5825	1	2005	1	4	16	60	6	481.942	34.473	26.7619	0.07	0.065	0.064
183	9274	7932	5825	1	2005	1	4	16	60	6	464.932	34.473	26.7619	0.07	0.065	0.064
183	9275	7932	5825	1	2005	1	4	16	60	6	572.66	34.473	26.7619	0.07	0.065	0.064
184	9603	8435	5825	2	2005	3	5	25	60	8	447.922	35.3802	26.7619	0.124	0.071	0.064
184	9604	8435	5825	1	2005	3	5	25	60	8	464.932	35.3802	26.7619	0.124	0.071	0.064
184	9605	8435	5825	1	2005	3	5	25	60	8	515.961	35.3802	26.7619	0.124	0.071	0.064
184	9606	8435	5825	2	2005	3	5	25	60	8	442.253	35.3802	26.7619	0.124	0.071	0.064
184	9607	8435	5825	2	2005	3	5	25	60	8	493.282	35.3802	26.7619	0.124	0.071	0.064
184	9608	8435	5825	2	2005	3	5	25	60	8	493.282	35.3802	26.7619	0.124	0.071	0.064
184	9609	8435	5825	1	2005	3	5	25	60	8	521.631	35.3802	26.7619	0.124	0.071	0.064
184	9610	8435	5825	1	2005	3	5	25	60	8	425.243	35.3802	26.7619	0.124	0.071	0.064
185	7425	2863	5833	2	2002	2	1	1	57	7	283.495	36.741	27.6691	0.048	0.027	0.064
185	7426	2863	5833	1	2002	2	1	1	57	7	504.622	36.741	27.6691	0.048	0.027	0.064
185	7427	2863	5833	1	2002	2	1	1	57	7	481.942	36.741	27.6691	0.048	0.027	0.064
185	7428	2863	5833	2	2002	2	1	1	57	7	487.612	36.741	27.6691	0.048	0.027	0.064
185	7429	2863	5833	1	2002	2	1	1	57	7	498.952	36.741	27.6691	0.048	0.027	0.064
185	7430	2863	5833	1	2002	2	1	1	57	7	442.253	36.741	27.6691	0.048	0.027	0.064
185	7431	2863	5833	2	2002	2	1	1	57	7	283.495	36.741	27.6691	0.048	0.027	0.064
186	7748	5932	5833	2	2002	4	2	4	58	8	572.66	34.473	27.6691	0.041	0.023	0.064
186	7749	5932	5833	2	2002	4	2	4	58	8	459.262	34.473	27.6691	0.041	0.023	0.064
186	7750	5932	5833	2	2002	4	2	4	58	8	515.961	34.473	27.6691	0.041	0.023	0.064
186	7751	5932	5833	1	2002	4	2	4	58	8	481.942	34.473	27.6691	0.041	0.023	0.064
186	7752	5932	5833	2	2002	4	2	4	58	8	527.301	34.473	27.6691	0.041	0.023	0.064
186	7753	5932	5833	1	2002	4	2	4	58	8	476.272	34.473	27.6691	0.041	0.023	0.064
186	7754	5932	5833	2	2002	4	2	4	58	8	470.602	34.473	27.6691	0.041	0.023	0.064
186	7755	5932	5833	2	2002	4	2	4	58	8	283.495	34.473	27.6691	0.041	0.023	0.064
187	7365	3550	5941	2	2002	1	1	1	59	9	351.534	36.2874	26.7619	0.04	0.026	0.023
187	7366	3550	5941	1	2002	1	1	1	59	9	447.922	36.2874	26.7619	0.04	0.026	0.023
187	7367	3550	5941	1	2002	1	1	1	59	9	396.893	36.2874	26.7619	0.04	0.026	0.023
187	7368	3550	5941	1	2002	1	1	1	59	9	391.223	36.2874	26.7619	0.04	0.026	0.023
187	7369	3550	5941	2	2002	1	1	1	59	9	385.553	36.2874	26.7619	0.04	0.026	0.023
187	7370	3550	5941	2	2002	1	1	1	59	9	328.854	36.2874	26.7619	0.04	0.026	0.023
187	7371	3550	5941	1	2002	1	1	1	59	9	442.253	36.2874	26.7619	0.04	0.026	0.023
187	7372	3550	5941	1	2002	1	1	1	59	9	413.903	36.2874	26.7619	0.04	0.026	0.023
187	7373	3550	5941	1	2002	1	1	1	59	9	442.253	36.2874	26.7619	0.04	0.026	0.023
188	7721	6379	5941	2	2002	4	2	4	57	10	447.922	35.8338	26.7619	0.047	0.05	0.023
188	7722	6379	5941	2	2002	4	2	4	57	10	368.544	35.8338	26.7619	0.047	0.05	0.023
188	7723	6379	5941	2	2002	4	2	4	57	10	306.175	35.8338	26.7619	0.047	0.05	0.023
188	7724	6379	5941	2	2002	4	2	4	57	10	408.233	35.8338	26.7619	0.047	0.05	0.023
188	7725	6379	5941	1	2002	4	2	4	57	10	504.622	35.8338	26.7619	0.047	0.05	0.023
188	7726	6379	5941	2	2002	4	2	4	57	10	391.223	35.8338	26.7619	0.047	0.05	0.023
188	7727	6379	5941	1	2002	4	2	4	57	10	430.913	35.8338	26.7619	0.047	0.05	0.023
188	7728	6379	5941	1	2002	4	2	4	57	10	402.563	35.8338	26.7619	0.047	0.05	0.023
188	7729	6379	5941	1	2002	4	2	4	57	10	413.903	35.8338	26.7619	0.047	0.05	0.023
188	7730	6379	5941	2	2002	4	2	4	57	10	408.233	35.8338	26.7619	0.047	0.05	0.023
189	9075	7876	5941	1	2004	4	3	9	59	8	504.622	32.6586	26.7619	0.044	0.054	0.023
189	9076	7876	5941	1	2004	4	3	9	59	8	442.253	32.6586	26.7619	0.044	0.054	0.023
189	9077	7876	5941	1	2004	4	3	9	59	8	459.262	32.6586	26.7619	0.044	0.054	0.023
189	9078	7876	5941	2	2004	4	3	9	59	8	436.583	32.6586	26.7619	0.044	0.054	0.023
189	9079	7876	5941	1	2004	4	3	9	59	8	425.243	32.6586	26.7619	0.044	0.054	0.023
189	9080	7876	5941	1	2004	4	3	9	59	8	456.427	32.6586	26.7619	0.044	0.054	0.023
189	9081	7876	5941	2	2004	4	3	9	59	8	425.243	32.6586	26.7619	0.044	0.054	0.023
189	9082	7876	5941	1	2004	4	3	9	59	8	442.253	32.6586	26.7619	0.044	0.054	0.023
190	9495	7932	5941	2	2005	3	4	16	60	8	436.583	34.473	26.7619	0.058	0.065	0.023
190	9496	7932	5941	1	2005	3	4	16	60	8	470.602	34.473	26.7619	0.058	0.065	0.023
190	9497	7932	5941	1	2005	3	4	16	60	8	470.602	34.473	26.7619	0.058	0.065	0.023
190	9498	7932	5941	2	2005	3	4	16	60	8	334.524	34.473	26.7619	0.058	0.065	0.023
190	9499	7932	5941	2	2005	3	4	16	60	8	413.903	34.473	26.7619	0.058	0.065	0.023
190	9500	7932	5941	2	2005	3	4	16	60	8	425.243	34.473	26.7619	0.058	0.065	0.023
190	9501	7932	5941	1	2005	3	4	16	60	8	430.913	34.473	26.7619	0.058	0.065	0.023
190	9502	7932	5941	2	2005	3	4	16	60	8	391.223	34.473	26.7619	0.058	0.065	0.023
191	7274	5840	5951	2	2002	1	1	1	60	7	538.641	33.1122	34.473	0.071	0.064	0.035
191	7275	5840	5951	1	2002	1	1	1	60	7	595.34	33.1122	34.473	0.071	0.064	0.035
191	7276	5840	5951	1	2002	1	1	1	60	7	612.35	33.1122	34.473	0.071	0.064	0.035
191	7277	5840	5951	1	2002	1	1	1	60	7	532.971	33.1122	34.473	0.071	0.064	0.035
191	7278	5840	5951	2	2002	1	1	1	60	7	498.952	33.1122	34.473	0.071	0.064	0.035
191	7279	5840	5951	1	2002	1	1	1	60	7	555.651	33.1122	34.473	0.071	0.064	0.035
191	7280	5840	5951	1	2002	1	1	1	60	7	549.981	33.1122	34.473	0.071	0.064	0.035
193	8683	6562	5951	1	2004	2	3	9	61	5	566.99	32.6586	34.473	0.072	0.09	0.035
193	8684	6562	5951	2	2004	2	3	9	61	5	498.952	32.6586	34.473	0.072	0.09	0.035
193	8685	6562	5951	2	2004	2	3	9	61	5	589.67	32.6586	34.473	0.072	0.09	0.035
193	8686	6562	5951	2	2004	2	3	9	61	5	283.495	32.6586	34.473	0.072	0.09	0.035
193	8687	6562	5951	1	2004	2	3	9	61	5	589.67	32.6586	34.473	0.072	0.09	0.035
194	9456	5355	5951	2	2005	2	4	16	60	6	549.981	31.7515	34.473	0.142	0.086	0.035
194	9457	5355	5951	2	2005	2	4	16	60	6	561.321	31.7515	34.473	0.142	0.086	0.035
194	9458	5355	5951	1	2005	2	4	16	60	6	538.641	31.7515	34.473	0.142	0.086	0.035
194	9459	5355	5951	1	2005	2	4	16	60	6	521.631	31.7515	34.473	0.142	0.086	0.035
194	9460	5355	5951	2	2005	2	4	16	60	6	566.99	31.7515	34.473	0.142	0.086	0.035
194	9461	5355	5951	2	2005	2	4	16	60	6	459.262	31.7515	34.473	0.142	0.086	0.035
195	9854	8716	5951	2	2006	1	5	25	60	4	521.631	29.0299	34.473	0.103	0.073	0.035
195	9855	8716	5951	1	2006	1	5	25	60	4	532.971	29.0299	34.473	0.103	0.073	0.035
195	9856	8716	5951	2	2006	1	5	25	60	4	498.952	29.0299	34.473	0.103	0.073	0.035
195	9857	8716	5951	2	2006	1	5	25	60	4	549.981	29.0299	34.473	0.103	0.073	0.035
196	7923	6731	6027	1	2003	1	1	1	59	6	459.262	39.0089	30.8443	0.088	0.09	0.062
196	7924	6731	6027	1	2003	1	1	1	59	6	555.651	39.0089	30.8443	0.088	0.09	0.062
196	7925	6731	6027	2	2003	1	1	1	59	6	447.922	39.0089	30.8443	0.088	0.09	0.062
196	7926	6731	6027	1	2003	1	1	1	59	6	459.262	39.0089	30.8443	0.088	0.09	0.062
196	7927	6731	6027	2	2003	1	1	1	59	6	532.971	39.0089	30.8443	0.088	0.09	0.062
196	7928	6731	6027	2	2003	1	1	1	59	6	464.932	39.0089	30.8443	0.088	0.09	0.062
197	8346	6562	6027	2	2003	4	2	4	60	9	470.602	32.6586	30.8443	0.099	0.09	0.062
197	8347	6562	6027	1	2003	4	2	4	60	9	493.282	32.6586	30.8443	0.099	0.09	0.062
197	8348	6562	6027	2	2003	4	2	4	60	9	283.495	32.6586	30.8443	0.099	0.09	0.062
197	8349	6562	6027	1	2003	4	2	4	60	9	413.903	32.6586	30.8443	0.099	0.09	0.062
197	8350	6562	6027	1	2003	4	2	4	60	9	470.602	32.6586	30.8443	0.099	0.09	0.062
197	8351	6562	6027	1	2003	4	2	4	60	9	436.583	32.6586	30.8443	0.099	0.09	0.062
197	8352	6562	6027	1	2003	4	2	4	60	9	498.952	32.6586	30.8443	0.099	0.09	0.062
197	8353	6562	6027	2	2003	4	2	4	60	9	476.272	32.6586	30.8443	0.099	0.09	0.062
197	8354	6562	6027	2	2003	4	2	4	60	9	425.243	32.6586	30.8443	0.099	0.09	0.062
198	9276	7932	6027	1	2005	1	3	9	61	9	447.922	34.473	30.8443	0.103	0.065	0.062
198	9277	7932	6027	1	2005	1	3	9	61	9	476.272	34.473	30.8443	0.103	0.065	0.062
198	9278	7932	6027	1	2005	1	3	9	61	9	453.592	34.473	30.8443	0.103	0.065	0.062
198	9279	7932	6027	1	2005	1	3	9	61	9	487.612	34.473	30.8443	0.103	0.065	0.062
198	9280	7932	6027	1	2005	1	3	9	61	9	368.544	34.473	30.8443	0.103	0.065	0.062
198	9281	7932	6027	2	2005	1	3	9	61	9	430.913	34.473	30.8443	0.103	0.065	0.062
198	9282	7932	6027	2	2005	1	3	9	61	9	436.583	34.473	30.8443	0.103	0.065	0.062
198	9283	7932	6027	2	2005	1	3	9	61	9	379.884	34.473	30.8443	0.103	0.065	0.062
198	9284	7932	6027	1	2005	1	3	9	61	9	425.243	34.473	30.8443	0.103	0.065	0.062
199	7647	5355	6095	2	2002	3	1	1	60	6	464.932	31.7515	28.1227	0.114	0.086	0.097
199	7648	5355	6095	1	2002	3	1	1	60	6	459.262	31.7515	28.1227	0.114	0.086	0.097
199	7649	5355	6095	2	2002	3	1	1	60	6	430.913	31.7515	28.1227	0.114	0.086	0.097
199	7650	5355	6095	2	2002	3	1	1	60	6	425.243	31.7515	28.1227	0.114	0.086	0.097
199	7651	5355	6095	2	2002	3	1	1	60	6	283.495	31.7515	28.1227	0.114	0.086	0.097
199	7652	5355	6095	1	2002	3	1	1	60	6	459.262	31.7515	28.1227	0.114	0.086	0.097
200	8107	1842	6095	2	2003	2	2	4	62	5	572.66	34.0194	28.1227	0.065	0	0.097
200	8108	1842	6095	1	2003	2	2	4	62	5	549.981	34.0194	28.1227	0.065	0	0.097
200	8109	1842	6095	2	2003	2	2	4	62	5	481.942	34.0194	28.1227	0.065	0	0.097
200	8110	1842	6095	1	2003	2	2	4	62	5	555.651	34.0194	28.1227	0.065	0	0.097
200	8111	1842	6095	1	2003	2	2	4	62	5	515.961	34.0194	28.1227	0.065	0	0.097
202	9017	7247	6095	1	2004	3	4	16	59	5	566.99	39.9161	28.1227	0.076	0.075	0.097
202	9018	7247	6095	1	2004	3	4	16	59	5	470.602	39.9161	28.1227	0.076	0.075	0.097
202	9019	7247	6095	2	2004	3	4	16	59	5	476.272	39.9161	28.1227	0.076	0.075	0.097
202	9020	7247	6095	1	2004	3	4	16	59	5	561.321	39.9161	28.1227	0.076	0.075	0.097
202	9021	7247	6095	2	2004	3	4	16	59	5	498.952	39.9161	28.1227	0.076	0.075	0.097
203	9437	7932	6095	2	2005	2	5	25	60	5	515.961	34.473	28.1227	0.083	0.065	0.097
203	9438	7932	6095	1	2005	2	5	25	60	5	538.641	34.473	28.1227	0.083	0.065	0.097
203	9439	7932	6095	1	2005	2	5	25	60	5	470.602	34.473	28.1227	0.083	0.065	0.097
203	9440	7932	6095	1	2005	2	5	25	60	5	430.913	34.473	28.1227	0.083	0.065	0.097
203	9441	7932	6095	2	2005	2	5	25	60	5	391.223	34.473	28.1227	0.083	0.065	0.097
204	7685	4194	6113	1	2002	4	1	1	61	5	436.583	34.0194	28.5763	0.14	0.042	0.097
204	7686	4194	6113	1	2002	4	1	1	61	5	504.622	34.0194	28.5763	0.14	0.042	0.097
207	8281	7142	6164	2	2003	4	2	4	59	7	561.321	34.0194	29.4835	0.062	0.068	0.084
207	8282	7142	6164	2	2003	4	2	4	59	7	549.981	34.0194	29.4835	0.062	0.068	0.084
207	8283	7142	6164	2	2003	4	2	4	59	7	566.99	34.0194	29.4835	0.062	0.068	0.084
207	8284	7142	6164	1	2003	4	2	4	59	7	601.01	34.0194	29.4835	0.062	0.068	0.084
207	8285	7142	6164	2	2003	4	2	4	59	7	515.961	34.0194	29.4835	0.062	0.068	0.084
207	8286	7142	6164	1	2003	4	2	4	59	7	566.99	34.0194	29.4835	0.062	0.068	0.084
207	8287	7142	6164	1	2003	4	2	4	59	7	601.01	34.0194	29.4835	0.062	0.068	0.084
208	8711	5355	6164	2	2004	2	3	9	59	7	498.952	31.7515	29.4835	0.073	0.086	0.084
208	8712	5355	6164	1	2004	2	3	9	59	7	532.971	31.7515	29.4835	0.073	0.086	0.084
208	8713	5355	6164	2	2004	2	3	9	59	7	487.612	31.7515	29.4835	0.073	0.086	0.084
208	8714	5355	6164	2	2004	2	3	9	59	7	402.563	31.7515	29.4835	0.073	0.086	0.084
208	8715	5355	6164	2	2004	2	3	9	59	7	515.961	31.7515	29.4835	0.073	0.086	0.084
208	8716	5355	6164	1	2004	2	3	9	59	7	561.321	31.7515	29.4835	0.073	0.086	0.084
208	8717	5355	6164	2	2004	2	3	9	59	7	510.291	31.7515	29.4835	0.073	0.086	0.084
209	9119	7932	6164	2	2004	4	4	16	59	8	470.602	34.473	29.4835	0.096	0.065	0.084
209	9120	7932	6164	1	2004	4	4	16	59	8	464.932	34.473	29.4835	0.096	0.065	0.084
209	9121	7932	6164	1	2004	4	4	16	59	8	515.961	34.473	29.4835	0.096	0.065	0.084
209	9122	7932	6164	1	2004	4	4	16	59	8	527.301	34.473	29.4835	0.096	0.065	0.084
209	9123	7932	6164	2	2004	4	4	16	59	8	487.612	34.473	29.4835	0.096	0.065	0.084
209	9124	7932	6164	1	2004	4	4	16	59	8	538.641	34.473	29.4835	0.096	0.065	0.084
209	9125	7932	6164	2	2004	4	4	16	59	8	476.272	34.473	29.4835	0.096	0.065	0.084
209	9126	7932	6164	2	2004	4	4	16	59	8	532.971	34.473	29.4835	0.096	0.065	0.084
210	7756	6562	6169	2	2002	4	1	1	56	8	351.534	32.6586	30.3907	0.067	0.09	0.065
210	7757	6562	6169	1	2002	4	1	1	56	8	555.651	32.6586	30.3907	0.067	0.09	0.065
210	7758	6562	6169	1	2002	4	1	1	56	8	515.961	32.6586	30.3907	0.067	0.09	0.065
210	7759	6562	6169	1	2002	4	1	1	56	8	476.272	32.6586	30.3907	0.067	0.09	0.065
210	7760	6562	6169	1	2002	4	1	1	56	8	385.553	32.6586	30.3907	0.067	0.09	0.065
210	7761	6562	6169	2	2002	4	1	1	56	8	464.932	32.6586	30.3907	0.067	0.09	0.065
210	7762	6562	6169	1	2002	4	1	1	56	8	532.971	32.6586	30.3907	0.067	0.09	0.065
210	7763	6562	6169	1	2002	4	1	1	56	8	544.311	32.6586	30.3907	0.067	0.09	0.065
211	8131	5840	6169	1	2003	3	2	4	57	10	538.641	33.1122	30.3907	0.084	0.064	0.065
211	8132	5840	6169	1	2003	3	2	4	57	10	515.961	33.1122	30.3907	0.084	0.064	0.065
211	8133	5840	6169	1	2003	3	2	4	57	10	555.651	33.1122	30.3907	0.084	0.064	0.065
211	8134	5840	6169	2	2003	3	2	4	57	10	464.932	33.1122	30.3907	0.084	0.064	0.065
211	8135	5840	6169	2	2003	3	2	4	57	10	510.291	33.1122	30.3907	0.084	0.064	0.065
211	8136	5840	6169	2	2003	3	2	4	57	10	283.495	33.1122	30.3907	0.084	0.064	0.065
211	8137	5840	6169	1	2003	3	2	4	57	10	487.612	33.1122	30.3907	0.084	0.064	0.065
211	8138	5840	6169	1	2003	3	2	4	57	10	538.641	33.1122	30.3907	0.084	0.064	0.065
211	8139	5840	6169	1	2003	3	2	4	57	10	419.573	33.1122	30.3907	0.084	0.064	0.065
211	8140	5840	6169	1	2003	3	2	4	57	10	493.282	33.1122	30.3907	0.084	0.064	0.065
212	8577	6731	6169	1	2004	1	3	9	58	7	561.321	39.0089	30.3907	0.075	0.09	0.065
212	8578	6731	6169	2	2004	1	3	9	58	7	561.321	39.0089	30.3907	0.075	0.09	0.065
212	8579	6731	6169	1	2004	1	3	9	58	7	515.961	39.0089	30.3907	0.075	0.09	0.065
212	8580	6731	6169	1	2004	1	3	9	58	7	640.699	39.0089	30.3907	0.075	0.09	0.065
212	8581	6731	6169	2	2004	1	3	9	58	7	510.291	39.0089	30.3907	0.075	0.09	0.065
212	8583	6731	6169	2	2004	1	3	9	58	7	561.321	39.0089	30.3907	0.075	0.09	0.065
212	8584	6731	6169	1	2004	1	3	9	58	7	578.33	39.0089	30.3907	0.075	0.09	0.065
213	8985	7932	6169	1	2004	3	4	16	58	9	459.262	34.473	30.3907	0.109	0.065	0.065
213	8986	7932	6169	1	2004	3	4	16	58	9	470.602	34.473	30.3907	0.109	0.065	0.065
213	8987	7932	6169	1	2004	3	4	16	58	9	544.311	34.473	30.3907	0.109	0.065	0.065
213	8988	7932	6169	1	2004	3	4	16	58	9	447.922	34.473	30.3907	0.109	0.065	0.065
213	8989	7932	6169	2	2004	3	4	16	58	9	402.563	34.473	30.3907	0.109	0.065	0.065
213	8990	7932	6169	1	2004	3	4	16	58	9	487.612	34.473	30.3907	0.109	0.065	0.065
213	8991	7932	6169	2	2004	3	4	16	58	9	459.262	34.473	30.3907	0.109	0.065	0.065
213	8992	7932	6169	2	2004	3	4	16	58	9	453.592	34.473	30.3907	0.109	0.065	0.065
213	8993	7932	6169	2	2004	3	4	16	58	9	447.922	34.473	30.3907	0.109	0.065	0.065
215	10008	5336	6169	1	2006	2	6	36	59	4	623.69	32.6586	30.3907	0	0.031	0.065
215	10009	5336	6169	2	2006	2	6	36	59	4	566.99	32.6586	30.3907	0	0.031	0.065
215	10010	5336	6169	1	2006	2	6	36	59	4	601.01	32.6586	30.3907	0	0.031	0.065
215	10011	5336	6169	2	2006	2	6	36	59	4	561.321	32.6586	30.3907	0	0.031	0.065
216	7986	1842	6176	2	2003	2	1	1	60	8	487.612	34.0194	30.8443	0.033	0	0.071
216	7989	1842	6176	2	2003	2	1	1	60	8	430.913	34.0194	30.8443	0.033	0	0.071
216	7991	1842	6176	1	2003	2	1	1	60	8	481.942	34.0194	30.8443	0.033	0	0.071
216	7992	1842	6176	1	2003	2	1	1	60	8	464.932	34.0194	30.8443	0.033	0	0.071
216	7993	1842	6176	1	2003	2	1	1	60	8	425.243	34.0194	30.8443	0.033	0	0.071
216	7994	1842	6176	1	2003	2	1	1	60	8	419.573	34.0194	30.8443	0.033	0	0.071
216	7995	1842	6176	2	2003	2	1	1	60	8	527.301	34.0194	30.8443	0.033	0	0.071
216	7996	1842	6176	1	2003	2	1	1	60	8	442.253	34.0194	30.8443	0.033	0	0.071
217	9230	7575	6176	1	2005	1	3	9	60	9	447.922	32.6586	30.8443	0.084	0.065	0.071
217	9231	7575	6176	2	2005	1	3	9	60	9	442.253	32.6586	30.8443	0.084	0.065	0.071
217	9232	7575	6176	2	2005	1	3	9	60	9	357.204	32.6586	30.8443	0.084	0.065	0.071
217	9233	7575	6176	1	2005	1	3	9	60	9	487.612	32.6586	30.8443	0.084	0.065	0.071
217	9234	7575	6176	1	2005	1	3	9	60	9	470.602	32.6586	30.8443	0.084	0.065	0.071
217	9235	7575	6176	1	2005	1	3	9	60	9	436.583	32.6586	30.8443	0.084	0.065	0.071
217	9236	7575	6176	1	2005	1	3	9	60	9	402.563	32.6586	30.8443	0.084	0.065	0.071
217	9237	7575	6176	2	2005	1	3	9	60	9	385.553	32.6586	30.8443	0.084	0.065	0.071
217	9238	7575	6176	2	2005	1	3	9	60	9	413.903	32.6586	30.8443	0.084	0.065	0.071
218	8071	2863	6225	1	2003	2	1	1	61	10	544.311	36.741	31.2979	0.072	0.027	0.083
218	8072	2863	6225	1	2003	2	1	1	61	10	572.66	36.741	31.2979	0.072	0.027	0.083
218	8073	2863	6225	1	2003	2	1	1	61	10	436.583	36.741	31.2979	0.072	0.027	0.083
218	8074	2863	6225	2	2003	2	1	1	61	10	498.952	36.741	31.2979	0.072	0.027	0.083
218	8075	2863	6225	2	2003	2	1	1	61	10	470.602	36.741	31.2979	0.072	0.027	0.083
218	8076	2863	6225	1	2003	2	1	1	61	10	493.282	36.741	31.2979	0.072	0.027	0.083
218	8077	2863	6225	1	2003	2	1	1	61	10	425.243	36.741	31.2979	0.072	0.027	0.083
218	8078	2863	6225	1	2003	2	1	1	61	10	436.583	36.741	31.2979	0.072	0.027	0.083
218	8079	2863	6225	2	2003	2	1	1	61	10	538.641	36.741	31.2979	0.072	0.027	0.083
218	8080	2863	6225	2	2003	2	1	1	61	10	396.893	36.741	31.2979	0.072	0.027	0.083
221	7850	5355	6227	2	2003	1	1	1	59	10	442.253	31.7515	27.2155	0.078	0.086	0.052
221	7851	5355	6227	2	2003	1	1	1	59	10	430.913	31.7515	27.2155	0.078	0.086	0.052
221	7852	5355	6227	1	2003	1	1	1	59	10	430.913	31.7515	27.2155	0.078	0.086	0.052
221	7853	5355	6227	2	2003	1	1	1	59	10	385.553	31.7515	27.2155	0.078	0.086	0.052
221	7854	5355	6227	2	2003	1	1	1	59	10	402.563	31.7515	27.2155	0.078	0.086	0.052
221	7855	5355	6227	2	2003	1	1	1	59	10	419.573	31.7515	27.2155	0.078	0.086	0.052
221	7856	5355	6227	2	2003	1	1	1	59	10	374.214	31.7515	27.2155	0.078	0.086	0.052
221	7857	5355	6227	1	2003	1	1	1	59	10	204.117	31.7515	27.2155	0.078	0.086	0.052
221	7858	5355	6227	2	2003	1	1	1	59	10	419.573	31.7515	27.2155	0.078	0.086	0.052
221	7859	5355	6227	2	2003	1	1	1	59	10	487.612	31.7515	27.2155	0.078	0.086	0.052
222	7799	5840	6270	1	2002	4	1	1	58	6	515.961	33.1122	27.6691	0.075	0.064	0.174
222	7800	5840	6270	2	2002	4	1	1	58	6	504.622	33.1122	27.6691	0.075	0.064	0.174
222	7801	5840	6270	1	2002	4	1	1	58	6	487.612	33.1122	27.6691	0.075	0.064	0.174
222	7802	5840	6270	2	2002	4	1	1	58	6	470.602	33.1122	27.6691	0.075	0.064	0.174
222	7803	5840	6270	2	2002	4	1	1	58	6	459.262	33.1122	27.6691	0.075	0.064	0.174
222	7804	5840	6270	2	2002	4	1	1	58	6	470.602	33.1122	27.6691	0.075	0.064	0.174
223	8803	6562	6270	2	2004	2	2	4	59	6	487.612	32.6586	27.6691	0.052	0.09	0.174
223	8804	6562	6270	1	2004	2	2	4	59	6	572.66	32.6586	27.6691	0.052	0.09	0.174
223	8805	6562	6270	2	2004	2	2	4	59	6	498.952	32.6586	27.6691	0.052	0.09	0.174
223	8806	6562	6270	2	2004	2	2	4	59	6	476.272	32.6586	27.6691	0.052	0.09	0.174
223	8807	6562	6270	1	2004	2	2	4	59	6	527.301	32.6586	27.6691	0.052	0.09	0.174
223	8808	6562	6270	2	2004	2	2	4	59	6	510.291	32.6586	27.6691	0.052	0.09	0.174
224	9264	7575	6270	2	2005	1	3	9	59	6	481.942	32.6586	27.6691	0.109	0.065	0.174
224	9265	7575	6270	2	2005	1	3	9	59	6	481.942	32.6586	27.6691	0.109	0.065	0.174
224	9266	7575	6270	1	2005	1	3	9	59	6	481.942	32.6586	27.6691	0.109	0.065	0.174
224	9267	7575	6270	1	2005	1	3	9	59	6	510.291	32.6586	27.6691	0.109	0.065	0.174
224	9268	7575	6270	2	2005	1	3	9	59	6	442.253	32.6586	27.6691	0.109	0.065	0.174
224	9269	7575	6270	1	2005	1	3	9	59	6	447.922	32.6586	27.6691	0.109	0.065	0.174
225	9762	8716	6270	1	2005	4	4	16	58	6	470.602	29.0299	27.6691	0.115	0.073	0.174
225	9763	8716	6270	1	2005	4	4	16	58	6	549.981	29.0299	27.6691	0.115	0.073	0.174
225	9764	8716	6270	1	2005	4	4	16	58	6	493.282	29.0299	27.6691	0.115	0.073	0.174
225	9765	8716	6270	1	2005	4	4	16	58	6	328.854	29.0299	27.6691	0.115	0.073	0.174
225	9766	8716	6270	1	2005	4	4	16	58	6	464.932	29.0299	27.6691	0.115	0.073	0.174
225	9767	8716	6270	2	2005	4	4	16	58	6	464.932	29.0299	27.6691	0.115	0.073	0.174
226	7898	5932	6286	1	2003	1	1	1	60	4	538.641	34.473	27.2155	0.042	0.023	0.174
226	7899	5932	6286	2	2003	1	1	1	60	4	464.932	34.473	27.2155	0.042	0.023	0.174
226	7900	5932	6286	2	2003	1	1	1	60	4	498.952	34.473	27.2155	0.042	0.023	0.174
226	7901	5932	6286	1	2003	1	1	1	60	4	487.612	34.473	27.2155	0.042	0.023	0.174
227	8288	6562	6286	1	2003	4	2	4	58	6	561.321	32.6586	27.2155	0.052	0.09	0.174
227	8289	6562	6286	1	2003	4	2	4	58	6	549.981	32.6586	27.2155	0.052	0.09	0.174
227	8290	6562	6286	1	2003	4	2	4	58	6	464.932	32.6586	27.2155	0.052	0.09	0.174
227	8291	6562	6286	1	2003	4	2	4	58	6	532.971	32.6586	27.2155	0.052	0.09	0.174
227	8292	6562	6286	1	2003	4	2	4	58	6	464.932	32.6586	27.2155	0.052	0.09	0.174
227	8293	6562	6286	1	2003	4	2	4	58	6	584	32.6586	27.2155	0.052	0.09	0.174
230	9936	8435	6286	1	2006	1	5	25	59	5	532.971	35.3802	27.2155	0.092	0.071	0.174
230	9937	8435	6286	2	2006	1	5	25	59	5	527.301	35.3802	27.2155	0.092	0.071	0.174
230	9938	8435	6286	2	2006	1	5	25	59	5	510.291	35.3802	27.2155	0.092	0.071	0.174
230	9939	8435	6286	2	2006	1	5	25	59	5	487.612	35.3802	27.2155	0.092	0.071	0.174
230	9940	8435	6286	1	2006	1	5	25	59	5	504.622	35.3802	27.2155	0.092	0.071	0.174
231	7340	5932	6353	1	2002	1	1	1	57	9	572.66	34.473	28.1227	0.069	0.023	0.103
231	7341	5932	6353	2	2002	1	1	1	57	9	566.99	34.473	28.1227	0.069	0.023	0.103
231	7342	5932	6353	2	2002	1	1	1	57	9	459.262	34.473	28.1227	0.069	0.023	0.103
231	7343	5932	6353	1	2002	1	1	1	57	9	527.301	34.473	28.1227	0.069	0.023	0.103
231	7344	5932	6353	2	2002	1	1	1	57	9	470.602	34.473	28.1227	0.069	0.023	0.103
231	7345	5932	6353	2	2002	1	1	1	57	9	476.272	34.473	28.1227	0.069	0.023	0.103
231	7346	5932	6353	1	2002	1	1	1	57	9	538.641	34.473	28.1227	0.069	0.023	0.103
231	7347	5932	6353	1	2002	1	1	1	57	9	493.282	34.473	28.1227	0.069	0.023	0.103
231	7348	5932	6353	2	2002	1	1	1	57	9	476.272	34.473	28.1227	0.069	0.023	0.103
232	7690	5355	6353	1	2002	4	2	4	58	5	589.67	31.7515	28.1227	0.08	0.086	0.103
232	7691	5355	6353	2	2002	4	2	4	58	5	504.622	31.7515	28.1227	0.08	0.086	0.103
232	7693	5355	6353	1	2002	4	2	4	58	5	561.321	31.7515	28.1227	0.08	0.086	0.103
232	7694	5355	6353	1	2002	4	2	4	58	5	572.66	31.7515	28.1227	0.08	0.086	0.103
232	7698	5355	6353	2	2002	4	2	4	58	5	544.311	31.7515	28.1227	0.08	0.086	0.103
233	8507	6109	6353	2	2004	1	3	9	59	9	578.33	36.741	28.1227	0.079	0.044	0.103
233	8508	6109	6353	2	2004	1	3	9	59	9	510.291	36.741	28.1227	0.079	0.044	0.103
233	8509	6109	6353	2	2004	1	3	9	59	9	515.961	36.741	28.1227	0.079	0.044	0.103
233	8510	6109	6353	1	2004	1	3	9	59	9	589.67	36.741	28.1227	0.079	0.044	0.103
233	8511	6109	6353	2	2004	1	3	9	59	9	498.952	36.741	28.1227	0.079	0.044	0.103
233	8512	6109	6353	1	2004	1	3	9	59	9	549.981	36.741	28.1227	0.079	0.044	0.103
233	8513	6109	6353	1	2004	1	3	9	59	9	538.641	36.741	28.1227	0.079	0.044	0.103
233	8514	6109	6353	1	2004	1	3	9	59	9	532.971	36.741	28.1227	0.079	0.044	0.103
233	8515	6109	6353	2	2004	1	3	9	59	9	544.311	36.741	28.1227	0.079	0.044	0.103
234	8957	7575	6353	1	2004	3	4	16	60	6	458.128	32.6586	28.1227	0.098	0.065	0.103
234	8958	7575	6353	1	2004	3	4	16	60	6	456.994	32.6586	28.1227	0.098	0.065	0.103
234	8959	7575	6353	1	2004	3	4	16	60	6	460.396	32.6586	28.1227	0.098	0.065	0.103
234	8960	7575	6353	2	2004	3	4	16	60	6	456.427	32.6586	28.1227	0.098	0.065	0.103
234	8961	7575	6353	2	2004	3	4	16	60	6	521.631	32.6586	28.1227	0.098	0.065	0.103
234	8962	7575	6353	1	2004	3	4	16	60	6	612.35	32.6586	28.1227	0.098	0.065	0.103
235	9681	7932	6353	1	2005	4	5	25	58	7	487.612	34.473	28.1227	0.15	0.065	0.103
235	9682	7932	6353	1	2005	4	5	25	58	7	527.301	34.473	28.1227	0.15	0.065	0.103
235	9683	7932	6353	1	2005	4	5	25	58	7	544.311	34.473	28.1227	0.15	0.065	0.103
235	9684	7932	6353	1	2005	4	5	25	58	7	515.961	34.473	28.1227	0.15	0.065	0.103
235	9685	7932	6353	1	2005	4	5	25	58	7	538.641	34.473	28.1227	0.15	0.065	0.103
235	9686	7932	6353	1	2005	4	5	25	58	7	453.592	34.473	28.1227	0.15	0.065	0.103
235	9687	7932	6353	2	2005	4	5	25	58	7	538.641	34.473	28.1227	0.15	0.065	0.103
236	10125	8858	6353	2	2006	3	6	36	59	6	561.321	32.6586	28.1227	0.144	0.07	0.103
236	10126	8858	6353	2	2006	3	6	36	59	6	544.311	32.6586	28.1227	0.144	0.07	0.103
236	10127	8858	6353	1	2006	3	6	36	59	6	487.612	32.6586	28.1227	0.144	0.07	0.103
236	10128	8858	6353	2	2006	3	6	36	59	6	504.622	32.6586	28.1227	0.144	0.07	0.103
236	10129	8858	6353	2	2006	3	6	36	59	6	561.321	32.6586	28.1227	0.144	0.07	0.103
236	10130	8858	6353	1	2006	3	6	36	59	6	504.622	32.6586	28.1227	0.144	0.07	0.103
238	8158	5840	6378	2	2003	3	2	4	60	7	442.253	33.1122	29.4835	0.069	0.064	0.05
238	8159	5840	6378	1	2003	3	2	4	60	7	430.913	33.1122	29.4835	0.069	0.064	0.05
238	8160	5840	6378	1	2003	3	2	4	60	7	442.253	33.1122	29.4835	0.069	0.064	0.05
238	8161	5840	6378	1	2003	3	2	4	60	7	425.243	33.1122	29.4835	0.069	0.064	0.05
238	8162	5840	6378	1	2003	3	2	4	60	7	255.146	33.1122	29.4835	0.069	0.064	0.05
238	8163	5840	6378	1	2003	3	2	4	60	7	379.884	33.1122	29.4835	0.069	0.064	0.05
238	8164	5840	6378	1	2003	3	2	4	60	7	430.913	33.1122	29.4835	0.069	0.064	0.05
239	9047	7575	6378	1	2004	4	3	9	60	4	470.602	32.6586	29.4835	0.123	0.065	0.05
239	9048	7575	6378	2	2004	4	3	9	60	4	459.262	32.6586	29.4835	0.123	0.065	0.05
239	9049	7575	6378	2	2004	4	3	9	60	4	470.602	32.6586	29.4835	0.123	0.065	0.05
239	9050	7575	6378	2	2004	4	3	9	60	4	504.622	32.6586	29.4835	0.123	0.065	0.05
240	7998	4194	6560	1	2003	2	1	1	60	6	561.321	34.0194	29.0299	0.063	0.042	0.09
240	7999	4194	6560	1	2003	2	1	1	60	6	504.622	34.0194	29.0299	0.063	0.042	0.09
240	8000	4194	6560	2	2003	2	1	1	60	6	476.272	34.0194	29.0299	0.063	0.042	0.09
240	8001	4194	6560	2	2003	2	1	1	60	6	504.622	34.0194	29.0299	0.063	0.042	0.09
240	8002	4194	6560	2	2003	2	1	1	60	6	549.981	34.0194	29.0299	0.063	0.042	0.09
240	8003	4194	6560	2	2003	2	1	1	60	6	527.301	34.0194	29.0299	0.063	0.042	0.09
241	8558	5360	6560	1	2004	1	2	4	60	8	538.641	40.8233	29.0299	0.182	0.091	0.09
241	8559	5360	6560	1	2004	1	2	4	60	8	408.233	40.8233	29.0299	0.182	0.091	0.09
241	8560	5360	6560	1	2004	1	2	4	60	8	493.282	40.8233	29.0299	0.182	0.091	0.09
241	8561	5360	6560	2	2004	1	2	4	60	8	493.282	40.8233	29.0299	0.182	0.091	0.09
241	8562	5360	6560	2	2004	1	2	4	60	8	447.922	40.8233	29.0299	0.182	0.091	0.09
241	8563	5360	6560	1	2004	1	2	4	60	8	510.291	40.8233	29.0299	0.182	0.091	0.09
241	8564	5360	6560	1	2004	1	2	4	60	8	504.622	40.8233	29.0299	0.182	0.091	0.09
241	8565	5360	6560	2	2004	1	2	4	60	8	459.262	40.8233	29.0299	0.182	0.091	0.09
243	9746	8586	6560	2	2005	4	4	16	58	10	504.622	32.6586	29.0299	0.111	0.098	0.09
243	9747	8586	6560	2	2005	4	4	16	58	10	510.291	32.6586	29.0299	0.111	0.098	0.09
243	9748	8586	6560	2	2005	4	4	16	58	10	470.602	32.6586	29.0299	0.111	0.098	0.09
243	9749	8586	6560	2	2005	4	4	16	58	10	487.612	32.6586	29.0299	0.111	0.098	0.09
243	9750	8586	6560	2	2005	4	4	16	58	10	374.214	32.6586	29.0299	0.111	0.098	0.09
243	9751	8586	6560	2	2005	4	4	16	58	10	487.612	32.6586	29.0299	0.111	0.098	0.09
243	9752	8586	6560	1	2005	4	4	16	58	10	476.272	32.6586	29.0299	0.111	0.098	0.09
243	9753	8586	6560	1	2005	4	4	16	58	10	521.631	32.6586	29.0299	0.111	0.098	0.09
243	9754	8586	6560	1	2005	4	4	16	58	10	538.641	32.6586	29.0299	0.111	0.098	0.09
243	9755	8586	6560	2	2005	4	4	16	58	10	334.524	32.6586	29.0299	0.111	0.098	0.09
244	10777	9580	6560	1	2007	3	5	25	58	9	510.291	33.5658	29.0299	0.135	0.087	0.09
244	10778	9580	6560	1	2007	3	5	25	58	9	493.282	33.5658	29.0299	0.135	0.087	0.09
244	10779	9580	6560	2	2007	3	5	25	58	9	425.243	33.5658	29.0299	0.135	0.087	0.09
244	10780	9580	6560	1	2007	3	5	25	58	9	487.612	33.5658	29.0299	0.135	0.087	0.09
244	10781	9580	6560	1	2007	3	5	25	58	9	532.971	33.5658	29.0299	0.135	0.087	0.09
244	10782	9580	6560	2	2007	3	5	25	58	9	510.291	33.5658	29.0299	0.135	0.087	0.09
244	10783	9580	6560	2	2007	3	5	25	58	9	493.282	33.5658	29.0299	0.135	0.087	0.09
244	10784	9580	6560	1	2007	3	5	25	58	9	345.864	33.5658	29.0299	0.135	0.087	0.09
244	10785	9580	6560	2	2007	3	5	25	58	9	453.592	33.5658	29.0299	0.135	0.087	0.09
245	11208	9636	6560	1	2008	2	6	36	59	9	498.952	29.9371	29.0299	0.106	0.094	0.09
245	11209	9636	6560	1	2008	2	6	36	59	9	408.233	29.9371	29.0299	0.106	0.094	0.09
245	11210	9636	6560	1	2008	2	6	36	59	9	334.524	29.9371	29.0299	0.106	0.094	0.09
245	11211	9636	6560	2	2008	2	6	36	59	9	453.592	29.9371	29.0299	0.106	0.094	0.09
245	11212	9636	6560	2	2008	2	6	36	59	9	504.622	29.9371	29.0299	0.106	0.094	0.09
245	11213	9636	6560	2	2008	2	6	36	59	9	493.282	29.9371	29.0299	0.106	0.094	0.09
245	11214	9636	6560	2	2008	2	6	36	59	9	504.622	29.9371	29.0299	0.106	0.094	0.09
245	11215	9636	6560	1	2008	2	6	36	59	9	470.602	29.9371	29.0299	0.106	0.094	0.09
245	11216	9636	6560	2	2008	2	6	36	59	9	430.913	29.9371	29.0299	0.106	0.094	0.09
246	7929	5355	6564	2	2003	1	1	1	58	10	459.262	31.7515	29.9371	0.065	0.086	0.09
246	7930	5355	6564	1	2003	1	1	1	58	10	476.272	31.7515	29.9371	0.065	0.086	0.09
246	7931	5355	6564	2	2003	1	1	1	58	10	430.913	31.7515	29.9371	0.065	0.086	0.09
246	7932	5355	6564	1	2003	1	1	1	58	10	470.602	31.7515	29.9371	0.065	0.086	0.09
246	7933	5355	6564	1	2003	1	1	1	58	10	464.932	31.7515	29.9371	0.065	0.086	0.09
246	7934	5355	6564	2	2003	1	1	1	58	10	459.262	31.7515	29.9371	0.065	0.086	0.09
246	7935	5355	6564	2	2003	1	1	1	58	10	408.233	31.7515	29.9371	0.065	0.086	0.09
246	7936	5355	6564	1	2003	1	1	1	58	10	464.932	31.7515	29.9371	0.065	0.086	0.09
246	7937	5355	6564	1	2003	1	1	1	58	10	459.262	31.7515	29.9371	0.065	0.086	0.09
246	7938	5355	6564	1	2003	1	1	1	58	10	459.262	31.7515	29.9371	0.065	0.086	0.09
247	8355	7179	6564	2	2003	4	2	4	58	8	498.952	31.7515	29.9371	0.005	0.031	0.09
247	8356	7179	6564	1	2003	4	2	4	58	8	521.631	31.7515	29.9371	0.005	0.031	0.09
247	8357	7179	6564	1	2003	4	2	4	58	8	283.495	31.7515	29.9371	0.005	0.031	0.09
247	8358	7179	6564	2	2003	4	2	4	58	8	504.622	31.7515	29.9371	0.005	0.031	0.09
247	8359	7179	6564	2	2003	4	2	4	58	8	425.243	31.7515	29.9371	0.005	0.031	0.09
247	8360	7179	6564	2	2003	4	2	4	58	8	481.942	31.7515	29.9371	0.005	0.031	0.09
247	8361	7179	6564	2	2003	4	2	4	58	8	481.942	31.7515	29.9371	0.005	0.031	0.09
247	8362	7179	6564	2	2003	4	2	4	58	8	476.272	31.7515	29.9371	0.005	0.031	0.09
248	8917	7500	6564	1	2004	3	3	9	58	8	470.602	34.0194	29.9371	0.094	0.096	0.09
248	8918	7500	6564	2	2004	3	3	9	58	8	521.631	34.0194	29.9371	0.094	0.096	0.09
248	8919	7500	6564	2	2004	3	3	9	58	8	255.146	34.0194	29.9371	0.094	0.096	0.09
248	8920	7500	6564	1	2004	3	3	9	58	8	487.612	34.0194	29.9371	0.094	0.096	0.09
248	8921	7500	6564	2	2004	3	3	9	58	8	515.961	34.0194	29.9371	0.094	0.096	0.09
248	8922	7500	6564	2	2004	3	3	9	58	8	521.631	34.0194	29.9371	0.094	0.096	0.09
248	8923	7500	6564	2	2004	3	3	9	58	8	481.942	34.0194	29.9371	0.094	0.096	0.09
248	8924	7500	6564	2	2004	3	3	9	58	8	487.612	34.0194	29.9371	0.094	0.096	0.09
249	9410	5355	6564	2	2005	2	4	16	58	7	470.602	31.7515	29.9371	0.065	0.086	0.09
249	9411	5355	6564	1	2005	2	4	16	58	7	578.33	31.7515	29.9371	0.065	0.086	0.09
249	9412	5355	6564	1	2005	2	4	16	58	7	527.301	31.7515	29.9371	0.065	0.086	0.09
249	9413	5355	6564	1	2005	2	4	16	58	7	521.631	31.7515	29.9371	0.065	0.086	0.09
249	9414	5355	6564	2	2005	2	4	16	58	7	453.592	31.7515	29.9371	0.065	0.086	0.09
249	9415	5355	6564	2	2005	2	4	16	58	7	442.253	31.7515	29.9371	0.065	0.086	0.09
249	9416	5355	6564	2	2005	2	4	16	58	7	476.272	31.7515	29.9371	0.065	0.086	0.09
250	9808	8716	6564	2	2006	1	5	25	58	7	470.602	29.0299	29.9371	0.092	0.073	0.09
250	9809	8716	6564	2	2006	1	5	25	58	7	493.282	29.0299	29.9371	0.092	0.073	0.09
250	9810	8716	6564	1	2006	1	5	25	58	7	464.932	29.0299	29.9371	0.092	0.073	0.09
250	9811	8716	6564	1	2006	1	5	25	58	7	555.651	29.0299	29.9371	0.092	0.073	0.09
250	9812	8716	6564	1	2006	1	5	25	58	7	515.961	29.0299	29.9371	0.092	0.073	0.09
250	9813	8716	6564	2	2006	1	5	25	58	7	436.583	29.0299	29.9371	0.092	0.073	0.09
250	9814	8716	6564	1	2006	1	5	25	58	7	459.262	29.0299	29.9371	0.092	0.073	0.09
251	10235	5336	6564	1	2006	3	6	36	58	5	578.33	32.6586	29.9371	0	0.031	0.09
251	10236	5336	6564	1	2006	3	6	36	58	5	572.66	32.6586	29.9371	0	0.031	0.09
251	10237	5336	6564	2	2006	3	6	36	58	5	510.291	32.6586	29.9371	0	0.031	0.09
251	10238	5336	6564	2	2006	3	6	36	58	5	527.301	32.6586	29.9371	0	0.031	0.09
251	10239	5336	6564	2	2006	3	6	36	58	5	515.961	32.6586	29.9371	0	0.031	0.09
253	7912	5932	6577	1	2003	1	1	1	59	11	493.282	34.473	32.6586	0.047	0.023	0.061
253	7913	5932	6577	1	2003	1	1	1	59	11	532.971	34.473	32.6586	0.047	0.023	0.061
253	7914	5932	6577	1	2003	1	1	1	59	11	527.301	34.473	32.6586	0.047	0.023	0.061
253	7915	5932	6577	2	2003	1	1	1	59	11	459.262	34.473	32.6586	0.047	0.023	0.061
253	7916	5932	6577	1	2003	1	1	1	59	11	498.952	34.473	32.6586	0.047	0.023	0.061
253	7917	5932	6577	2	2003	1	1	1	59	11	464.932	34.473	32.6586	0.047	0.023	0.061
253	7918	5932	6577	1	2003	1	1	1	59	11	544.311	34.473	32.6586	0.047	0.023	0.061
253	7919	5932	6577	2	2003	1	1	1	59	11	430.913	34.473	32.6586	0.047	0.023	0.061
253	7920	5932	6577	2	2003	1	1	1	59	11	521.631	34.473	32.6586	0.047	0.023	0.061
253	7921	5932	6577	1	2003	1	1	1	59	11	283.495	34.473	32.6586	0.047	0.023	0.061
253	7922	5932	6577	2	2003	1	1	1	59	11	510.291	34.473	32.6586	0.047	0.023	0.061
254	8673	7543	6577	2	2004	2	2	4	60	9	595.34	37.6482	32.6586	0.068	0.094	0.061
254	8674	7543	6577	2	2004	2	2	4	60	9	555.651	37.6482	32.6586	0.068	0.094	0.061
254	8675	7543	6577	1	2004	2	2	4	60	9	521.631	37.6482	32.6586	0.068	0.094	0.061
254	8676	7543	6577	1	2004	2	2	4	60	9	561.321	37.6482	32.6586	0.068	0.094	0.061
254	8677	7543	6577	2	2004	2	2	4	60	9	515.961	37.6482	32.6586	0.068	0.094	0.061
254	8678	7543	6577	1	2004	2	2	4	60	9	555.651	37.6482	32.6586	0.068	0.094	0.061
254	8679	7543	6577	1	2004	2	2	4	60	9	595.34	37.6482	32.6586	0.068	0.094	0.061
254	8680	7543	6577	1	2004	2	2	4	60	9	566.99	37.6482	32.6586	0.068	0.094	0.061
254	8681	7543	6577	1	2004	2	2	4	60	9	504.622	37.6482	32.6586	0.068	0.094	0.061
255	7479	5355	6608	1	2002	2	1	1	60	8	635.029	31.7515	33.5658	0.094	0.086	0.053
255	7480	5355	6608	1	2002	2	1	1	60	8	606.68	31.7515	33.5658	0.094	0.086	0.053
255	7481	5355	6608	2	2002	2	1	1	60	8	521.631	31.7515	33.5658	0.094	0.086	0.053
255	7482	5355	6608	1	2002	2	1	1	60	8	572.66	31.7515	33.5658	0.094	0.086	0.053
255	7483	5355	6608	2	2002	2	1	1	60	8	464.932	31.7515	33.5658	0.094	0.086	0.053
255	7484	5355	6608	2	2002	2	1	1	60	8	532.971	31.7515	33.5658	0.094	0.086	0.053
255	7485	5355	6608	2	2002	2	1	1	60	8	538.641	31.7515	33.5658	0.094	0.086	0.053
255	7486	5355	6608	2	2002	2	1	1	60	8	555.651	31.7515	33.5658	0.094	0.086	0.053
256	8376	6562	6702	1	2003	4	1	1	58	8	532.971	32.6586	31.7515	0.073	0.09	0.048
256	8377	6562	6702	2	2003	4	1	1	58	8	515.961	32.6586	31.7515	0.073	0.09	0.048
256	8378	6562	6702	1	2003	4	1	1	58	8	544.311	32.6586	31.7515	0.073	0.09	0.048
256	8379	6562	6702	1	2003	4	1	1	58	8	481.942	32.6586	31.7515	0.073	0.09	0.048
256	8380	6562	6702	1	2003	4	1	1	58	8	544.311	32.6586	31.7515	0.073	0.09	0.048
256	8381	6562	6702	2	2003	4	1	1	58	8	549.981	32.6586	31.7515	0.073	0.09	0.048
256	8382	6562	6702	2	2003	4	1	1	58	8	447.922	32.6586	31.7515	0.073	0.09	0.048
256	8384	6562	6702	2	2003	4	1	1	58	8	481.942	32.6586	31.7515	0.073	0.09	0.048
257	9285	7575	6702	1	2005	1	2	4	59	10	515.961	32.6586	31.7515	0.105	0.065	0.048
257	9286	7575	6702	1	2005	1	2	4	59	10	578.33	32.6586	31.7515	0.105	0.065	0.048
257	9287	7575	6702	1	2005	1	2	4	59	10	544.311	32.6586	31.7515	0.105	0.065	0.048
257	9288	7575	6702	1	2005	1	2	4	59	10	385.553	32.6586	31.7515	0.105	0.065	0.048
257	9289	7575	6702	1	2005	1	2	4	59	10	561.321	32.6586	31.7515	0.105	0.065	0.048
257	9290	7575	6702	2	2005	1	2	4	59	10	481.942	32.6586	31.7515	0.105	0.065	0.048
257	9291	7575	6702	1	2005	1	2	4	59	10	532.971	32.6586	31.7515	0.105	0.065	0.048
257	9292	7575	6702	1	2005	1	2	4	59	10	538.641	32.6586	31.7515	0.105	0.065	0.048
257	9293	7575	6702	2	2005	1	2	4	59	10	481.942	32.6586	31.7515	0.105	0.065	0.048
257	9294	7575	6702	2	2005	1	2	4	59	10	521.631	32.6586	31.7515	0.105	0.065	0.048
258	8004	6731	6711	1	2003	2	1	1	57	10	549.981	39.0089	33.5658	0.118	0.09	0.1
258	8005	6731	6711	1	2003	2	1	1	57	10	459.262	39.0089	33.5658	0.118	0.09	0.1
258	8006	6731	6711	2	2003	2	1	1	57	10	283.495	39.0089	33.5658	0.118	0.09	0.1
258	8007	6731	6711	1	2003	2	1	1	57	10	575.495	39.0089	33.5658	0.118	0.09	0.1
258	8008	6731	6711	1	2003	2	1	1	57	10	459.262	39.0089	33.5658	0.118	0.09	0.1
258	8009	6731	6711	1	2003	2	1	1	57	10	527.301	39.0089	33.5658	0.118	0.09	0.1
258	8010	6731	6711	2	2003	2	1	1	57	10	442.253	39.0089	33.5658	0.118	0.09	0.1
258	8011	6731	6711	1	2003	2	1	1	57	10	470.602	39.0089	33.5658	0.118	0.09	0.1
258	8012	6731	6711	2	2003	2	1	1	57	10	504.622	39.0089	33.5658	0.118	0.09	0.1
258	8013	6731	6711	1	2003	2	1	1	57	10	538.641	39.0089	33.5658	0.118	0.09	0.1
259	8412	6562	6711	2	2003	4	2	4	60	10	481.942	32.6586	33.5658	0.125	0.09	0.1
259	8413	6562	6711	1	2003	4	2	4	60	10	544.311	32.6586	33.5658	0.125	0.09	0.1
259	8414	6562	6711	2	2003	4	2	4	60	10	459.262	32.6586	33.5658	0.125	0.09	0.1
259	8415	6562	6711	2	2003	4	2	4	60	10	572.66	32.6586	33.5658	0.125	0.09	0.1
259	8416	6562	6711	1	2003	4	2	4	60	10	238.136	32.6586	33.5658	0.125	0.09	0.1
259	8417	6562	6711	2	2003	4	2	4	60	10	459.262	32.6586	33.5658	0.125	0.09	0.1
259	8418	6562	6711	2	2003	4	2	4	60	10	498.952	32.6586	33.5658	0.125	0.09	0.1
259	8419	6562	6711	2	2003	4	2	4	60	10	436.583	32.6586	33.5658	0.125	0.09	0.1
259	8420	6562	6711	1	2003	4	2	4	60	10	413.903	32.6586	33.5658	0.125	0.09	0.1
259	8421	6562	6711	2	2003	4	2	4	60	10	504.622	32.6586	33.5658	0.125	0.09	0.1
262	7964	6379	6716	2	2003	2	1	1	61	10	430.913	35.8338	29.4835	0.096	0.05	0.136
262	7965	6379	6716	2	2003	2	1	1	61	10	413.903	35.8338	29.4835	0.096	0.05	0.136
262	7966	6379	6716	2	2003	2	1	1	61	10	498.952	35.8338	29.4835	0.096	0.05	0.136
262	7967	6379	6716	1	2003	2	1	1	61	10	419.573	35.8338	29.4835	0.096	0.05	0.136
262	7968	6379	6716	2	2003	2	1	1	61	10	442.253	35.8338	29.4835	0.096	0.05	0.136
262	7969	6379	6716	1	2003	2	1	1	61	10	459.262	35.8338	29.4835	0.096	0.05	0.136
262	7970	6379	6716	1	2003	2	1	1	61	10	493.282	35.8338	29.4835	0.096	0.05	0.136
262	7971	6379	6716	1	2003	2	1	1	61	10	447.922	35.8338	29.4835	0.096	0.05	0.136
262	7972	6379	6716	2	2003	2	1	1	61	10	436.583	35.8338	29.4835	0.096	0.05	0.136
262	7973	6379	6716	1	2003	2	1	1	61	10	464.932	35.8338	29.4835	0.096	0.05	0.136
264	9142	7575	6716	1	2004	4	3	9	60	10	487.612	32.6586	29.4835	0.087	0.065	0.136
264	9143	7575	6716	1	2004	4	3	9	60	10	538.641	32.6586	29.4835	0.087	0.065	0.136
264	9144	7575	6716	2	2004	4	3	9	60	10	436.583	32.6586	29.4835	0.087	0.065	0.136
264	9145	7575	6716	1	2004	4	3	9	60	10	476.272	32.6586	29.4835	0.087	0.065	0.136
264	9146	7575	6716	1	2004	4	3	9	60	10	521.631	32.6586	29.4835	0.087	0.065	0.136
264	9147	7575	6716	1	2004	4	3	9	60	10	413.903	32.6586	29.4835	0.087	0.065	0.136
264	9148	7575	6716	2	2004	4	3	9	60	10	442.253	32.6586	29.4835	0.087	0.065	0.136
264	9149	7575	6716	1	2004	4	3	9	60	10	459.262	32.6586	29.4835	0.087	0.065	0.136
264	9150	7575	6716	2	2004	4	3	9	60	10	413.903	32.6586	29.4835	0.087	0.065	0.136
264	9151	7575	6716	1	2004	4	3	9	60	10	498.952	32.6586	29.4835	0.087	0.065	0.136
265	9776	6379	6716	2	2005	4	4	16	59	9	453.592	35.8338	29.4835	0.096	0.05	0.136
265	9777	6379	6716	2	2005	4	4	16	59	9	402.563	35.8338	29.4835	0.096	0.05	0.136
265	9778	6379	6716	2	2005	4	4	16	59	9	493.282	35.8338	29.4835	0.096	0.05	0.136
265	9779	6379	6716	2	2005	4	4	16	59	9	447.922	35.8338	29.4835	0.096	0.05	0.136
265	9780	6379	6716	2	2005	4	4	16	59	9	385.553	35.8338	29.4835	0.096	0.05	0.136
265	9781	6379	6716	1	2005	4	4	16	59	9	504.622	35.8338	29.4835	0.096	0.05	0.136
265	9782	6379	6716	1	2005	4	4	16	59	9	476.272	35.8338	29.4835	0.096	0.05	0.136
265	9783	6379	6716	1	2005	4	4	16	59	9	470.602	35.8338	29.4835	0.096	0.05	0.136
265	9784	6379	6716	1	2005	4	4	16	59	9	476.272	35.8338	29.4835	0.096	0.05	0.136
267	8090	6808	6729	2	2003	2	1	1	58	10	481.942	33.1122	31.2979	0.056	0.033	0.09
267	8091	6808	6729	1	2003	2	1	1	58	10	425.243	33.1122	31.2979	0.056	0.033	0.09
267	8092	6808	6729	1	2003	2	1	1	58	10	510.291	33.1122	31.2979	0.056	0.033	0.09
267	8093	6808	6729	1	2003	2	1	1	58	10	476.272	33.1122	31.2979	0.056	0.033	0.09
267	8094	6808	6729	2	2003	2	1	1	58	10	515.961	33.1122	31.2979	0.056	0.033	0.09
267	8095	6808	6729	1	2003	2	1	1	58	10	362.874	33.1122	31.2979	0.056	0.033	0.09
267	8096	6808	6729	1	2003	2	1	1	58	10	457.561	33.1122	31.2979	0.056	0.033	0.09
267	8097	6808	6729	2	2003	2	1	1	58	10	425.243	33.1122	31.2979	0.056	0.033	0.09
267	8098	6808	6729	1	2003	2	1	1	58	10	425.243	33.1122	31.2979	0.056	0.033	0.09
267	8099	6808	6729	2	2003	2	1	1	58	10	464.932	33.1122	31.2979	0.056	0.033	0.09
269	8201	6562	6735	1	2003	3	1	1	61	7	538.641	32.6586	24.494	0.103	0.09	0.057
269	8202	6562	6735	2	2003	3	1	1	61	7	283.495	32.6586	24.494	0.103	0.09	0.057
269	8203	6562	6735	1	2003	3	1	1	61	7	555.651	32.6586	24.494	0.103	0.09	0.057
269	8204	6562	6735	2	2003	3	1	1	61	7	498.952	32.6586	24.494	0.103	0.09	0.057
269	8205	6562	6735	1	2003	3	1	1	61	7	487.612	32.6586	24.494	0.103	0.09	0.057
269	8206	6562	6735	2	2003	3	1	1	61	7	430.913	32.6586	24.494	0.103	0.09	0.057
269	8207	6562	6735	1	2003	3	1	1	61	7	487.612	32.6586	24.494	0.103	0.09	0.057
270	7947	5355	6760	1	2003	1	1	1	63	8	527.301	31.7515	27.2155	0.068	0.086	0.049
270	7948	5355	6760	2	2003	1	1	1	63	8	487.612	31.7515	27.2155	0.068	0.086	0.049
270	7949	5355	6760	2	2003	1	1	1	63	8	493.282	31.7515	27.2155	0.068	0.086	0.049
270	7950	5355	6760	2	2003	1	1	1	63	8	481.942	31.7515	27.2155	0.068	0.086	0.049
270	7951	5355	6760	2	2003	1	1	1	63	8	510.291	31.7515	27.2155	0.068	0.086	0.049
270	7952	5355	6760	1	2003	1	1	1	63	8	544.311	31.7515	27.2155	0.068	0.086	0.049
270	7953	5355	6760	2	2003	1	1	1	63	8	527.301	31.7515	27.2155	0.068	0.086	0.049
272	9101	6731	6765	1	2004	4	2	4	61	10	459.262	39.0089	28.5763	0.079	0.09	0.049
272	9102	6731	6765	2	2004	4	2	4	61	10	442.253	39.0089	28.5763	0.079	0.09	0.049
272	9103	6731	6765	1	2004	4	2	4	61	10	498.952	39.0089	28.5763	0.079	0.09	0.049
272	9104	6731	6765	2	2004	4	2	4	61	10	532.971	39.0089	28.5763	0.079	0.09	0.049
272	9105	6731	6765	2	2004	4	2	4	61	10	498.952	39.0089	28.5763	0.079	0.09	0.049
272	9106	6731	6765	2	2004	4	2	4	61	10	521.631	39.0089	28.5763	0.079	0.09	0.049
272	9107	6731	6765	2	2004	4	2	4	61	10	447.922	39.0089	28.5763	0.079	0.09	0.049
272	9108	6731	6765	1	2004	4	2	4	61	10	493.282	39.0089	28.5763	0.079	0.09	0.049
272	9109	6731	6765	1	2004	4	2	4	61	10	515.961	39.0089	28.5763	0.079	0.09	0.049
272	9110	6731	6765	2	2004	4	2	4	61	10	476.272	39.0089	28.5763	0.079	0.09	0.049
273	9503	8435	6765	1	2005	3	3	9	60	7	476.272	35.3802	28.5763	0.109	0.071	0.049
273	9504	8435	6765	2	2005	3	3	9	60	7	515.961	35.3802	28.5763	0.109	0.071	0.049
273	9505	8435	6765	1	2005	3	3	9	60	7	544.311	35.3802	28.5763	0.109	0.071	0.049
273	9506	8435	6765	2	2005	3	3	9	60	7	459.262	35.3802	28.5763	0.109	0.071	0.049
273	9507	8435	6765	1	2005	3	3	9	60	7	532.971	35.3802	28.5763	0.109	0.071	0.049
273	9508	8435	6765	2	2005	3	3	9	60	7	487.612	35.3802	28.5763	0.109	0.071	0.049
273	9509	8435	6765	1	2005	3	3	9	60	7	493.282	35.3802	28.5763	0.109	0.071	0.049
274	10348	7932	6765	1	2006	4	4	16	60	9	459.262	34.473	28.5763	0.086	0.065	0.049
274	10349	7932	6765	2	2006	4	4	16	60	9	498.952	34.473	28.5763	0.086	0.065	0.049
274	10350	7932	6765	2	2006	4	4	16	60	9	453.592	34.473	28.5763	0.086	0.065	0.049
274	10351	7932	6765	2	2006	4	4	16	60	9	470.602	34.473	28.5763	0.086	0.065	0.049
274	10352	7932	6765	2	2006	4	4	16	60	9	464.932	34.473	28.5763	0.086	0.065	0.049
274	10353	7932	6765	1	2006	4	4	16	60	9	453.592	34.473	28.5763	0.086	0.065	0.049
274	10354	7932	6765	1	2006	4	4	16	60	9	453.592	34.473	28.5763	0.086	0.065	0.049
274	10355	7932	6765	1	2006	4	4	16	60	9	464.932	34.473	28.5763	0.086	0.065	0.049
274	10356	7932	6765	1	2006	4	4	16	60	9	493.282	34.473	28.5763	0.086	0.065	0.049
275	8227	7142	6767	2	2003	3	1	1	60	8	527.301	34.0194	29.0299	0.107	0.068	0.049
275	8228	7142	6767	2	2003	3	1	1	60	8	487.612	34.0194	29.0299	0.107	0.068	0.049
275	8229	7142	6767	2	2003	3	1	1	60	8	527.301	34.0194	29.0299	0.107	0.068	0.049
275	8230	7142	6767	2	2003	3	1	1	60	8	459.262	34.0194	29.0299	0.107	0.068	0.049
275	8231	7142	6767	1	2003	3	1	1	60	8	510.291	34.0194	29.0299	0.107	0.068	0.049
275	8232	7142	6767	2	2003	3	1	1	60	8	476.272	34.0194	29.0299	0.107	0.068	0.049
275	8233	7142	6767	1	2003	3	1	1	60	8	510.291	34.0194	29.0299	0.107	0.068	0.049
275	8234	7142	6767	2	2003	3	1	1	60	8	515.961	34.0194	29.0299	0.107	0.068	0.049
276	8637	7543	6767	2	2004	2	2	4	60	7	515.961	37.6482	29.0299	0.104	0.094	0.049
276	8638	7543	6767	1	2004	2	2	4	60	7	549.981	37.6482	29.0299	0.104	0.094	0.049
276	8639	7543	6767	1	2004	2	2	4	60	7	487.612	37.6482	29.0299	0.104	0.094	0.049
276	8640	7543	6767	2	2004	2	2	4	60	7	283.495	37.6482	29.0299	0.104	0.094	0.049
276	8641	7543	6767	2	2004	2	2	4	60	7	532.971	37.6482	29.0299	0.104	0.094	0.049
276	8642	7543	6767	2	2004	2	2	4	60	7	549.981	37.6482	29.0299	0.104	0.094	0.049
276	8643	7543	6767	2	2004	2	2	4	60	7	549.981	37.6482	29.0299	0.104	0.094	0.049
277	9092	6731	6767	1	2004	4	3	9	59	9	595.34	39.0089	29.0299	0.079	0.09	0.049
277	9093	6731	6767	1	2004	4	3	9	59	9	584	39.0089	29.0299	0.079	0.09	0.049
277	9094	6731	6767	2	2004	4	3	9	59	9	527.301	39.0089	29.0299	0.079	0.09	0.049
277	9095	6731	6767	1	2004	4	3	9	59	9	612.35	39.0089	29.0299	0.079	0.09	0.049
277	9096	6731	6767	1	2004	4	3	9	59	9	572.66	39.0089	29.0299	0.079	0.09	0.049
277	9097	6731	6767	1	2004	4	3	9	59	9	606.68	39.0089	29.0299	0.079	0.09	0.049
277	9098	6731	6767	2	2004	4	3	9	59	9	555.651	39.0089	29.0299	0.079	0.09	0.049
277	9099	6731	6767	2	2004	4	3	9	59	9	532.971	39.0089	29.0299	0.079	0.09	0.049
277	9100	6731	6767	2	2004	4	3	9	59	9	561.321	39.0089	29.0299	0.079	0.09	0.049
278	8294	7257	6795	2	2003	4	1	1	58	6	527.301	33.1122	33.5658	0.079	0.073	0.08
278	8295	7257	6795	1	2003	4	1	1	58	6	510.291	33.1122	33.5658	0.079	0.073	0.08
278	8296	7257	6795	1	2003	4	1	1	58	6	504.622	33.1122	33.5658	0.079	0.073	0.08
278	8297	7257	6795	1	2003	4	1	1	58	6	493.282	33.1122	33.5658	0.079	0.073	0.08
278	8298	7257	6795	2	2003	4	1	1	58	6	493.282	33.1122	33.5658	0.079	0.073	0.08
278	8299	7257	6795	1	2003	4	1	1	58	6	481.942	33.1122	33.5658	0.079	0.073	0.08
279	8741	6562	6795	1	2004	2	2	4	59	5	515.961	32.6586	33.5658	0.118	0.09	0.08
279	8742	6562	6795	2	2004	2	2	4	59	5	544.311	32.6586	33.5658	0.118	0.09	0.08
279	8743	6562	6795	2	2004	2	2	4	59	5	555.651	32.6586	33.5658	0.118	0.09	0.08
279	8744	6562	6795	1	2004	2	2	4	59	5	521.631	32.6586	33.5658	0.118	0.09	0.08
279	8745	6562	6795	1	2004	2	2	4	59	5	515.961	32.6586	33.5658	0.118	0.09	0.08
280	9462	7937	6795	1	2005	2	3	9	58	8	498.952	33.1122	33.5658	0.096	0.065	0.08
280	9463	7937	6795	2	2005	2	3	9	58	8	538.641	33.1122	33.5658	0.096	0.065	0.08
280	9464	7937	6795	2	2005	2	3	9	58	8	510.291	33.1122	33.5658	0.096	0.065	0.08
280	9465	7937	6795	1	2005	2	3	9	58	8	532.971	33.1122	33.5658	0.096	0.065	0.08
280	9466	7937	6795	2	2005	2	3	9	58	8	532.971	33.1122	33.5658	0.096	0.065	0.08
280	9467	7937	6795	2	2005	2	3	9	58	8	532.971	33.1122	33.5658	0.096	0.065	0.08
280	9468	7937	6795	1	2005	2	3	9	58	8	510.291	33.1122	33.5658	0.096	0.065	0.08
280	9469	7937	6795	1	2005	2	3	9	58	8	618.02	33.1122	33.5658	0.096	0.065	0.08
281	8369	5360	6817	1	2003	4	1	1	60	7	532.971	40.8233	28.5763	0.171	0.091	0.171
281	8370	5360	6817	2	2003	4	1	1	60	7	504.622	40.8233	28.5763	0.171	0.091	0.171
281	8371	5360	6817	1	2003	4	1	1	60	7	493.282	40.8233	28.5763	0.171	0.091	0.171
281	8372	5360	6817	2	2003	4	1	1	60	7	510.291	40.8233	28.5763	0.171	0.091	0.171
281	8373	5360	6817	2	2003	4	1	1	60	7	532.971	40.8233	28.5763	0.171	0.091	0.171
281	8374	5360	6817	1	2003	4	1	1	60	7	538.641	40.8233	28.5763	0.171	0.091	0.171
281	8375	5360	6817	2	2003	4	1	1	60	7	532.971	40.8233	28.5763	0.171	0.091	0.171
282	9006	5355	6817	1	2004	3	2	4	60	11	504.622	31.7515	28.5763	0.078	0.086	0.171
282	9007	5355	6817	1	2004	3	2	4	60	11	549.981	31.7515	28.5763	0.078	0.086	0.171
282	9008	5355	6817	2	2004	3	2	4	60	11	487.612	31.7515	28.5763	0.078	0.086	0.171
282	9009	5355	6817	1	2004	3	2	4	60	11	527.301	31.7515	28.5763	0.078	0.086	0.171
282	9010	5355	6817	1	2004	3	2	4	60	11	459.262	31.7515	28.5763	0.078	0.086	0.171
282	9011	5355	6817	2	2004	3	2	4	60	11	436.583	31.7515	28.5763	0.078	0.086	0.171
282	9012	5355	6817	2	2004	3	2	4	60	11	459.262	31.7515	28.5763	0.078	0.086	0.171
282	9013	5355	6817	1	2004	3	2	4	60	11	544.311	31.7515	28.5763	0.078	0.086	0.171
282	9014	5355	6817	1	2004	3	2	4	60	11	521.631	31.7515	28.5763	0.078	0.086	0.171
282	9015	5355	6817	1	2004	3	2	4	60	11	379.884	31.7515	28.5763	0.078	0.086	0.171
282	9016	5355	6817	2	2004	3	2	4	60	11	470.602	31.7515	28.5763	0.078	0.086	0.171
283	9470	7937	6817	2	2005	2	3	9	60	11	402.563	33.1122	28.5763	0.156	0.065	0.171
283	9471	7937	6817	1	2005	2	3	9	60	11	464.932	33.1122	28.5763	0.156	0.065	0.171
283	9472	7937	6817	1	2005	2	3	9	60	11	476.272	33.1122	28.5763	0.156	0.065	0.171
283	9473	7937	6817	2	2005	2	3	9	60	11	459.262	33.1122	28.5763	0.156	0.065	0.171
283	9474	7937	6817	1	2005	2	3	9	60	11	521.631	33.1122	28.5763	0.156	0.065	0.171
283	9475	7937	6817	1	2005	2	3	9	60	11	532.971	33.1122	28.5763	0.156	0.065	0.171
283	9476	7937	6817	1	2005	2	3	9	60	11	584	33.1122	28.5763	0.156	0.065	0.171
283	9477	7937	6817	1	2005	2	3	9	60	11	521.631	33.1122	28.5763	0.156	0.065	0.171
283	9478	7937	6817	2	2005	2	3	9	60	11	476.272	33.1122	28.5763	0.156	0.065	0.171
283	9479	7937	6817	2	2005	2	3	9	60	11	419.573	33.1122	28.5763	0.156	0.065	0.171
283	9480	7937	6817	2	2005	2	3	9	60	11	436.583	33.1122	28.5763	0.156	0.065	0.171
284	10226	7142	6817	1	2006	3	4	16	61	9	549.981	34.0194	28.5763	0.065	0.068	0.171
284	10227	7142	6817	1	2006	3	4	16	61	9	544.311	34.0194	28.5763	0.065	0.068	0.171
284	10228	7142	6817	1	2006	3	4	16	61	9	510.291	34.0194	28.5763	0.065	0.068	0.171
284	10229	7142	6817	2	2006	3	4	16	61	9	606.68	34.0194	28.5763	0.065	0.068	0.171
284	10230	7142	6817	2	2006	3	4	16	61	9	549.981	34.0194	28.5763	0.065	0.068	0.171
284	10231	7142	6817	2	2006	3	4	16	61	9	498.952	34.0194	28.5763	0.065	0.068	0.171
284	10232	7142	6817	2	2006	3	4	16	61	9	442.253	34.0194	28.5763	0.065	0.068	0.171
284	10233	7142	6817	2	2006	3	4	16	61	9	442.253	34.0194	28.5763	0.065	0.068	0.171
284	10234	7142	6817	2	2006	3	4	16	61	9	493.282	34.0194	28.5763	0.065	0.068	0.171
285	8221	5840	6841	2	2003	3	1	1	60	6	549.981	33.1122	29.0299	0.06	0.064	0.066
285	8222	5840	6841	2	2003	3	1	1	60	6	487.612	33.1122	29.0299	0.06	0.064	0.066
285	8223	5840	6841	1	2003	3	1	1	60	6	487.612	33.1122	29.0299	0.06	0.064	0.066
285	8224	5840	6841	2	2003	3	1	1	60	6	504.622	33.1122	29.0299	0.06	0.064	0.066
285	8225	5840	6841	1	2003	3	1	1	60	6	544.311	33.1122	29.0299	0.06	0.064	0.066
285	8226	5840	6841	1	2003	3	1	1	60	6	515.961	33.1122	29.0299	0.06	0.064	0.066
286	8785	5355	6841	2	2004	2	2	4	59	7	498.952	31.7515	29.0299	0.078	0.086	0.066
286	8786	5355	6841	1	2004	2	2	4	59	7	510.291	31.7515	29.0299	0.078	0.086	0.066
286	8787	5355	6841	2	2004	2	2	4	59	7	504.622	31.7515	29.0299	0.078	0.086	0.066
286	8788	5355	6841	2	2004	2	2	4	59	7	487.612	31.7515	29.0299	0.078	0.086	0.066
286	8789	5355	6841	2	2004	2	2	4	59	7	459.262	31.7515	29.0299	0.078	0.086	0.066
286	8790	5355	6841	1	2004	2	2	4	59	7	470.602	31.7515	29.0299	0.078	0.086	0.066
286	8791	5355	6841	1	2004	2	2	4	59	7	453.592	31.7515	29.0299	0.078	0.086	0.066
287	9336	7937	6841	2	2005	1	3	9	59	6	544.311	33.1122	29.0299	0.097	0.065	0.066
287	9337	7937	6841	1	2005	1	3	9	59	6	538.641	33.1122	29.0299	0.097	0.065	0.066
287	9338	7937	6841	1	2005	1	3	9	59	6	555.651	33.1122	29.0299	0.097	0.065	0.066
287	9339	7937	6841	1	2005	1	3	9	59	6	561.321	33.1122	29.0299	0.097	0.065	0.066
287	9340	7937	6841	1	2005	1	3	9	59	6	595.34	33.1122	29.0299	0.097	0.065	0.066
287	9341	7937	6841	1	2005	1	3	9	59	6	629.359	33.1122	29.0299	0.097	0.065	0.066
288	9625	8435	6841	1	2005	4	4	16	59	8	510.291	35.3802	29.0299	0.094	0.071	0.066
288	9626	8435	6841	2	2005	4	4	16	59	8	487.612	35.3802	29.0299	0.094	0.071	0.066
288	9627	8435	6841	2	2005	4	4	16	59	8	493.282	35.3802	29.0299	0.094	0.071	0.066
288	9628	8435	6841	2	2005	4	4	16	59	8	368.544	35.3802	29.0299	0.094	0.071	0.066
288	9629	8435	6841	2	2005	4	4	16	59	8	493.282	35.3802	29.0299	0.094	0.071	0.066
288	9630	8435	6841	2	2005	4	4	16	59	8	498.952	35.3802	29.0299	0.094	0.071	0.066
288	9631	8435	6841	1	2005	4	4	16	59	8	555.651	35.3802	29.0299	0.094	0.071	0.066
288	9632	8435	6841	1	2005	4	4	16	59	8	532.971	35.3802	29.0299	0.094	0.071	0.066
289	10062	8586	6841	1	2006	2	5	25	59	5	430.913	32.6586	29.0299	0.089	0.098	0.066
289	10063	8586	6841	2	2006	2	5	25	59	5	442.253	32.6586	29.0299	0.089	0.098	0.066
289	10064	8586	6841	2	2006	2	5	25	59	5	396.893	32.6586	29.0299	0.089	0.098	0.066
289	10065	8586	6841	2	2006	2	5	25	59	5	362.874	32.6586	29.0299	0.089	0.098	0.066
289	10066	8586	6841	2	2006	2	5	25	59	5	357.204	32.6586	29.0299	0.089	0.098	0.066
290	8383	7257	6895	2	2003	4	1	1	59	4	521.631	33.1122	31.2979	0.081	0.073	0.044
290	8385	7257	6895	2	2003	4	1	1	59	4	515.961	33.1122	31.2979	0.081	0.073	0.044
290	8386	7257	6895	2	2003	4	1	1	59	4	504.622	33.1122	31.2979	0.081	0.073	0.044
290	8387	7257	6895	2	2003	4	1	1	59	4	464.932	33.1122	31.2979	0.081	0.073	0.044
291	8994	6731	6895	2	2004	3	2	4	60	4	476.272	39.0089	31.2979	0.052	0.09	0.044
291	8995	6731	6895	2	2004	3	2	4	60	4	561.321	39.0089	31.2979	0.052	0.09	0.044
291	8996	6731	6895	1	2004	3	2	4	60	4	606.68	39.0089	31.2979	0.052	0.09	0.044
291	8997	6731	6895	1	2004	3	2	4	60	4	544.311	39.0089	31.2979	0.052	0.09	0.044
292	8313	7021	7016	1	2003	4	1	1	59	8	504.622	40.8233	29.4835	0.08	0.046	0.037
292	8314	7021	7016	1	2003	4	1	1	59	8	561.321	40.8233	29.4835	0.08	0.046	0.037
292	8315	7021	7016	2	2003	4	1	1	59	8	527.301	40.8233	29.4835	0.08	0.046	0.037
292	8316	7021	7016	1	2003	4	1	1	59	8	527.301	40.8233	29.4835	0.08	0.046	0.037
292	8317	7021	7016	2	2003	4	1	1	59	8	476.272	40.8233	29.4835	0.08	0.046	0.037
292	8318	7021	7016	2	2003	4	1	1	59	8	459.262	40.8233	29.4835	0.08	0.046	0.037
292	8319	7021	7016	2	2003	4	1	1	59	8	464.932	40.8233	29.4835	0.08	0.046	0.037
292	8320	7021	7016	2	2003	4	1	1	59	8	436.583	40.8233	29.4835	0.08	0.046	0.037
293	8608	6731	7053	1	2004	1	1	1	59	8	561.321	39.0089	25.8548	0.063	0.09	0.08
293	8609	6731	7053	2	2004	1	1	1	59	8	498.952	39.0089	25.8548	0.063	0.09	0.08
293	8610	6731	7053	1	2004	1	1	1	59	8	504.622	39.0089	25.8548	0.063	0.09	0.08
293	8611	6731	7053	1	2004	1	1	1	59	8	436.583	39.0089	25.8548	0.063	0.09	0.08
293	8612	6731	7053	1	2004	1	1	1	59	8	510.291	39.0089	25.8548	0.063	0.09	0.08
293	8613	6731	7053	1	2004	1	1	1	59	8	493.282	39.0089	25.8548	0.063	0.09	0.08
293	8614	6731	7053	1	2004	1	1	1	59	8	442.253	39.0089	25.8548	0.063	0.09	0.08
293	8615	6731	7053	2	2004	1	1	1	59	8	447.922	39.0089	25.8548	0.063	0.09	0.08
294	8422	7247	7110	2	2003	4	1	1	59	8	493.282	39.9161	24.494	0.066	0.075	0.053
294	8423	7247	7110	2	2003	4	1	1	59	8	430.913	39.9161	24.494	0.066	0.075	0.053
294	8424	7247	7110	2	2003	4	1	1	59	8	447.922	39.9161	24.494	0.066	0.075	0.053
294	8425	7247	7110	1	2003	4	1	1	59	8	481.942	39.9161	24.494	0.066	0.075	0.053
294	8426	7247	7110	2	2003	4	1	1	59	8	487.612	39.9161	24.494	0.066	0.075	0.053
294	8427	7247	7110	1	2003	4	1	1	59	8	481.942	39.9161	24.494	0.066	0.075	0.053
294	8428	7247	7110	2	2003	4	1	1	59	8	464.932	39.9161	24.494	0.066	0.075	0.053
294	8429	7247	7110	2	2003	4	1	1	59	8	459.262	39.9161	24.494	0.066	0.075	0.053
295	8939	7575	7110	2	2004	3	2	4	59	7	436.583	32.6586	24.494	0.116	0.065	0.053
295	8940	7575	7110	2	2004	3	2	4	59	7	408.233	32.6586	24.494	0.116	0.065	0.053
295	8941	7575	7110	1	2004	3	2	4	59	7	459.262	32.6586	24.494	0.116	0.065	0.053
295	8942	7575	7110	1	2004	3	2	4	59	7	453.592	32.6586	24.494	0.116	0.065	0.053
295	8943	7575	7110	1	2004	3	2	4	59	7	459.262	32.6586	24.494	0.116	0.065	0.053
295	8944	7575	7110	1	2004	3	2	4	59	7	464.932	32.6586	24.494	0.116	0.065	0.053
295	8945	7575	7110	1	2004	3	2	4	59	7	391.223	32.6586	24.494	0.116	0.065	0.053
296	9417	7937	7110	2	2005	2	3	9	62	4	561.321	33.1122	24.494	0.107	0.065	0.053
296	9418	7937	7110	1	2005	2	3	9	62	4	566.99	33.1122	24.494	0.107	0.065	0.053
296	9419	7937	7110	1	2005	2	3	9	62	4	555.651	33.1122	24.494	0.107	0.065	0.053
296	9420	7937	7110	1	2005	2	3	9	62	4	504.622	33.1122	24.494	0.107	0.065	0.053
297	9700	8435	7110	2	2005	4	4	16	60	8	459.262	35.3802	24.494	0.084	0.071	0.053
297	9701	8435	7110	2	2005	4	4	16	60	8	408.233	35.3802	24.494	0.084	0.071	0.053
297	9702	8435	7110	1	2005	4	4	16	60	8	413.903	35.3802	24.494	0.084	0.071	0.053
297	9703	8435	7110	1	2005	4	4	16	60	8	459.262	35.3802	24.494	0.084	0.071	0.053
297	9704	8435	7110	2	2005	4	4	16	60	8	442.253	35.3802	24.494	0.084	0.071	0.053
297	9705	8435	7110	2	2005	4	4	16	60	8	459.262	35.3802	24.494	0.084	0.071	0.053
297	9706	8435	7110	1	2005	4	4	16	60	8	527.301	35.3802	24.494	0.084	0.071	0.053
297	9707	8435	7110	2	2005	4	4	16	60	8	419.573	35.3802	24.494	0.084	0.071	0.053
298	8323	7257	7112	2	2003	4	1	1	59	7	464.932	33.1122	26.3084	0.073	0.073	0.053
298	8324	7257	7112	2	2003	4	1	1	59	7	442.253	33.1122	26.3084	0.073	0.073	0.053
298	8325	7257	7112	1	2003	4	1	1	59	7	283.495	33.1122	26.3084	0.073	0.073	0.053
298	8326	7257	7112	2	2003	4	1	1	59	7	447.922	33.1122	26.3084	0.073	0.073	0.053
298	8327	7257	7112	1	2003	4	1	1	59	7	436.583	33.1122	26.3084	0.073	0.073	0.053
298	8328	7257	7112	2	2003	4	1	1	59	7	470.602	33.1122	26.3084	0.073	0.073	0.053
298	8329	7257	7112	1	2003	4	1	1	59	7	481.942	33.1122	26.3084	0.073	0.073	0.053
299	8882	6562	7112	1	2004	3	2	4	59	9	538.641	32.6586	26.3084	0.1	0.09	0.053
299	8883	6562	7112	1	2004	3	2	4	59	9	538.641	32.6586	26.3084	0.1	0.09	0.053
299	8884	6562	7112	1	2004	3	2	4	59	9	510.291	32.6586	26.3084	0.1	0.09	0.053
299	8885	6562	7112	1	2004	3	2	4	59	9	532.971	32.6586	26.3084	0.1	0.09	0.053
299	8886	6562	7112	2	2004	3	2	4	59	9	555.651	32.6586	26.3084	0.1	0.09	0.053
299	8887	6562	7112	2	2004	3	2	4	59	9	476.272	32.6586	26.3084	0.1	0.09	0.053
299	8888	6562	7112	1	2004	3	2	4	59	9	425.243	32.6586	26.3084	0.1	0.09	0.053
299	8889	6562	7112	1	2004	3	2	4	59	9	544.311	32.6586	26.3084	0.1	0.09	0.053
299	8890	6562	7112	1	2004	3	2	4	59	9	464.932	32.6586	26.3084	0.1	0.09	0.053
300	9633	8586	7112	2	2005	4	3	9	59	9	549.981	32.6586	26.3084	0.094	0.098	0.053
300	9634	8586	7112	1	2005	4	3	9	59	9	572.66	32.6586	26.3084	0.094	0.098	0.053
300	9635	8586	7112	1	2005	4	3	9	59	9	481.942	32.6586	26.3084	0.094	0.098	0.053
300	9636	8586	7112	1	2005	4	3	9	59	9	498.952	32.6586	26.3084	0.094	0.098	0.053
300	9637	8586	7112	1	2005	4	3	9	59	9	549.981	32.6586	26.3084	0.094	0.098	0.053
300	9638	8586	7112	2	2005	4	3	9	59	9	408.233	32.6586	26.3084	0.094	0.098	0.053
300	9639	8586	7112	2	2005	4	3	9	59	9	453.592	32.6586	26.3084	0.094	0.098	0.053
300	9640	8586	7112	1	2005	4	3	9	59	9	487.612	32.6586	26.3084	0.094	0.098	0.053
300	9641	8586	7112	1	2005	4	3	9	59	9	436.583	32.6586	26.3084	0.094	0.098	0.053
301	10484	8979	7112	1	2007	1	4	16	59	8	493.282	37.6482	26.3084	0.081	0.097	0.053
301	10485	8979	7112	2	2007	1	4	16	59	8	396.893	37.6482	26.3084	0.081	0.097	0.053
301	10486	8979	7112	2	2007	1	4	16	59	8	566.99	37.6482	26.3084	0.081	0.097	0.053
301	10487	8979	7112	1	2007	1	4	16	59	8	470.602	37.6482	26.3084	0.081	0.097	0.053
301	10488	8979	7112	2	2007	1	4	16	59	8	396.893	37.6482	26.3084	0.081	0.097	0.053
301	10489	8979	7112	2	2007	1	4	16	59	8	459.262	37.6482	26.3084	0.081	0.097	0.053
301	10490	8979	7112	2	2007	1	4	16	59	8	311.845	37.6482	26.3084	0.081	0.097	0.053
301	10491	8979	7112	2	2007	1	4	16	59	8	379.884	37.6482	26.3084	0.081	0.097	0.053
302	11169	9843	7112	2	2008	2	5	25	59	8	351.534	30.3907	26.3084	0.096	0.136	0.053
302	11170	9843	7112	2	2008	2	5	25	59	8	408.233	30.3907	26.3084	0.096	0.136	0.053
302	11171	9843	7112	2	2008	2	5	25	59	8	408.233	30.3907	26.3084	0.096	0.136	0.053
302	11172	9843	7112	1	2008	2	5	25	59	8	255.146	30.3907	26.3084	0.096	0.136	0.053
302	11173	9843	7112	1	2008	2	5	25	59	8	385.553	30.3907	26.3084	0.096	0.136	0.053
302	11174	9843	7112	1	2008	2	5	25	59	8	351.534	30.3907	26.3084	0.096	0.136	0.053
302	11175	9843	7112	1	2008	2	5	25	59	8	368.544	30.3907	26.3084	0.096	0.136	0.053
302	11176	9843	7112	1	2008	2	5	25	59	8	442.253	30.3907	26.3084	0.096	0.136	0.053
303	11823	8437	7112	2	2009	3	6	36	61	4	515.961	37.1946	26.3084	0.084	0.071	0.053
303	11824	8437	7112	2	2009	3	6	36	61	4	272.155	37.1946	26.3084	0.084	0.071	0.053
303	11825	8437	7112	2	2009	3	6	36	61	4	419.573	37.1946	26.3084	0.084	0.071	0.053
303	11826	8437	7112	2	2009	3	6	36	61	4	408.233	37.1946	26.3084	0.084	0.071	0.053
304	8528	6562	7113	2	2004	1	1	1	59	7	425.243	32.6586	27.2155	0.1	0.09	0.053
304	8529	6562	7113	1	2004	1	1	1	59	7	419.573	32.6586	27.2155	0.1	0.09	0.053
304	8530	6562	7113	2	2004	1	1	1	59	7	385.553	32.6586	27.2155	0.1	0.09	0.053
304	8531	6562	7113	2	2004	1	1	1	59	7	419.573	32.6586	27.2155	0.1	0.09	0.053
304	8532	6562	7113	1	2004	1	1	1	59	7	408.233	32.6586	27.2155	0.1	0.09	0.053
304	8533	6562	7113	1	2004	1	1	1	59	7	515.961	32.6586	27.2155	0.1	0.09	0.053
304	8534	6562	7113	2	2004	1	1	1	59	7	368.544	32.6586	27.2155	0.1	0.09	0.053
306	9688	8586	7113	2	2005	4	3	9	59	4	430.913	32.6586	27.2155	0.094	0.098	0.053
306	9689	8586	7113	1	2005	4	3	9	59	4	504.622	32.6586	27.2155	0.094	0.098	0.053
306	9690	8586	7113	1	2005	4	3	9	59	4	425.243	32.6586	27.2155	0.094	0.098	0.053
306	9691	8586	7113	1	2005	4	3	9	59	4	476.272	32.6586	27.2155	0.094	0.098	0.053
307	10251	8457	7113	1	2006	4	4	16	59	7	419.573	38.5554	27.2155	0.046	0.007	0.053
307	10252	8457	7113	1	2006	4	4	16	59	7	425.243	38.5554	27.2155	0.046	0.007	0.053
307	10253	8457	7113	1	2006	4	4	16	59	7	459.262	38.5554	27.2155	0.046	0.007	0.053
307	10254	8457	7113	2	2006	4	4	16	59	7	527.301	38.5554	27.2155	0.046	0.007	0.053
307	10255	8457	7113	1	2006	4	4	16	59	7	464.932	38.5554	27.2155	0.046	0.007	0.053
307	10256	8457	7113	2	2006	4	4	16	59	7	436.583	38.5554	27.2155	0.046	0.007	0.053
307	10257	8457	7113	1	2006	4	4	16	59	7	521.631	38.5554	27.2155	0.046	0.007	0.053
308	10786	8437	7113	1	2007	3	5	25	60	8	470.602	37.1946	27.2155	0.084	0.071	0.053
308	10787	8437	7113	1	2007	3	5	25	60	8	442.253	37.1946	27.2155	0.084	0.071	0.053
308	10788	8437	7113	2	2007	3	5	25	60	8	464.932	37.1946	27.2155	0.084	0.071	0.053
308	10789	8437	7113	2	2007	3	5	25	60	8	430.913	37.1946	27.2155	0.084	0.071	0.053
308	10790	8437	7113	1	2007	3	5	25	60	8	413.903	37.1946	27.2155	0.084	0.071	0.053
308	10791	8437	7113	2	2007	3	5	25	60	8	436.583	37.1946	27.2155	0.084	0.071	0.053
308	10792	8437	7113	1	2007	3	5	25	60	8	419.573	37.1946	27.2155	0.084	0.071	0.053
308	10793	8437	7113	2	2007	3	5	25	60	8	442.253	37.1946	27.2155	0.084	0.071	0.053
309	8397	5360	7145	2	2003	4	1	1	58	8	476.272	40.8233	27.2155	0.084	0.091	0.068
309	8398	5360	7145	1	2003	4	1	1	58	8	532.971	40.8233	27.2155	0.084	0.091	0.068
309	8399	5360	7145	2	2003	4	1	1	58	8	385.553	40.8233	27.2155	0.084	0.091	0.068
309	8400	5360	7145	1	2003	4	1	1	58	8	425.243	40.8233	27.2155	0.084	0.091	0.068
309	8401	5360	7145	1	2003	4	1	1	58	8	283.495	40.8233	27.2155	0.084	0.091	0.068
309	8402	5360	7145	1	2003	4	1	1	58	8	470.602	40.8233	27.2155	0.084	0.091	0.068
309	8403	5360	7145	1	2003	4	1	1	58	8	527.301	40.8233	27.2155	0.084	0.091	0.068
310	9421	7937	7145	1	2005	2	2	4	59	6	549.981	33.1122	27.2155	0.077	0.065	0.068
310	9422	7937	7145	2	2005	2	2	4	59	6	558.486	33.1122	27.2155	0.077	0.065	0.068
310	9423	7937	7145	1	2005	2	2	4	59	6	549.981	33.1122	27.2155	0.077	0.065	0.068
310	9424	7937	7145	1	2005	2	2	4	59	6	504.622	33.1122	27.2155	0.077	0.065	0.068
310	9425	7937	7145	1	2005	2	2	4	59	6	481.942	33.1122	27.2155	0.077	0.065	0.068
310	9426	7937	7145	1	2005	2	2	4	59	6	532.971	33.1122	27.2155	0.077	0.065	0.068
311	9692	8457	7145	2	2005	4	3	9	59	8	481.942	38.5554	27.2155	0.065	0.007	0.068
311	9693	8457	7145	1	2005	4	3	9	59	8	487.612	38.5554	27.2155	0.065	0.007	0.068
311	9694	8457	7145	2	2005	4	3	9	59	8	459.262	38.5554	27.2155	0.065	0.007	0.068
311	9695	8457	7145	1	2005	4	3	9	59	8	532.971	38.5554	27.2155	0.065	0.007	0.068
311	9696	8457	7145	1	2005	4	3	9	59	8	515.961	38.5554	27.2155	0.065	0.007	0.068
311	9697	8457	7145	1	2005	4	3	9	59	8	538.641	38.5554	27.2155	0.065	0.007	0.068
311	9698	8457	7145	1	2005	4	3	9	59	8	498.952	38.5554	27.2155	0.065	0.007	0.068
311	9699	8457	7145	2	2005	4	3	9	59	8	504.622	38.5554	27.2155	0.065	0.007	0.068
312	10067	8858	7145	1	2006	2	4	16	59	8	481.942	32.6586	27.2155	0.097	0.07	0.068
312	10068	8858	7145	2	2006	2	4	16	59	8	493.282	32.6586	27.2155	0.097	0.07	0.068
312	10069	8858	7145	1	2006	2	4	16	59	8	527.301	32.6586	27.2155	0.097	0.07	0.068
312	10070	8858	7145	2	2006	2	4	16	59	8	498.952	32.6586	27.2155	0.097	0.07	0.068
312	10071	8858	7145	1	2006	2	4	16	59	8	470.602	32.6586	27.2155	0.097	0.07	0.068
312	10072	8858	7145	2	2006	2	4	16	59	8	498.952	32.6586	27.2155	0.097	0.07	0.068
312	10073	8858	7145	1	2006	2	4	16	59	8	498.952	32.6586	27.2155	0.097	0.07	0.068
312	10074	8858	7145	2	2006	2	4	16	59	8	510.291	32.6586	27.2155	0.097	0.07	0.068
313	8598	7021	7147	2	2004	1	1	1	58	5	481.942	40.8233	28.5763	0.083	0.046	0.068
313	8599	7021	7147	1	2004	1	1	1	58	5	493.282	40.8233	28.5763	0.083	0.046	0.068
313	8600	7021	7147	2	2004	1	1	1	58	5	425.243	40.8233	28.5763	0.083	0.046	0.068
313	8601	7021	7147	1	2004	1	1	1	58	5	408.233	40.8233	28.5763	0.083	0.046	0.068
313	8602	7021	7147	1	2004	1	1	1	58	5	476.272	40.8233	28.5763	0.083	0.046	0.068
314	9040	7937	7147	2	2004	3	2	4	59	7	487.612	33.1122	28.5763	0.077	0.065	0.068
314	9041	7937	7147	2	2004	3	2	4	59	7	436.583	33.1122	28.5763	0.077	0.065	0.068
314	9042	7937	7147	1	2004	3	2	4	59	7	612.35	33.1122	28.5763	0.077	0.065	0.068
314	9043	7937	7147	1	2004	3	2	4	59	7	510.291	33.1122	28.5763	0.077	0.065	0.068
314	9044	7937	7147	1	2004	3	2	4	59	7	510.291	33.1122	28.5763	0.077	0.065	0.068
314	9045	7937	7147	1	2004	3	2	4	59	7	487.612	33.1122	28.5763	0.077	0.065	0.068
314	9046	7937	7147	2	2004	3	2	4	59	7	464.932	33.1122	28.5763	0.077	0.065	0.068
315	9403	7932	7147	2	2005	2	3	9	60	7	396.893	34.473	28.5763	0.077	0.065	0.068
315	9404	7932	7147	1	2005	2	3	9	60	7	454.726	34.473	28.5763	0.077	0.065	0.068
315	9405	7932	7147	1	2005	2	3	9	60	7	527.301	34.473	28.5763	0.077	0.065	0.068
315	9406	7932	7147	2	2005	2	3	9	60	7	504.622	34.473	28.5763	0.077	0.065	0.068
315	9407	7932	7147	1	2005	2	3	9	60	7	413.903	34.473	28.5763	0.077	0.065	0.068
315	9408	7932	7147	2	2005	2	3	9	60	7	198.447	34.473	28.5763	0.077	0.065	0.068
315	9409	7932	7147	1	2005	2	3	9	60	7	311.845	34.473	28.5763	0.077	0.065	0.068
316	9665	8586	7147	1	2005	4	4	16	57	8	498.952	32.6586	28.5763	0.085	0.098	0.068
316	9666	8586	7147	1	2005	4	4	16	57	8	481.942	32.6586	28.5763	0.085	0.098	0.068
316	9667	8586	7147	2	2005	4	4	16	57	8	453.592	32.6586	28.5763	0.085	0.098	0.068
316	9668	8586	7147	2	2005	4	4	16	57	8	413.903	32.6586	28.5763	0.085	0.098	0.068
316	9669	8586	7147	1	2005	4	4	16	57	8	470.602	32.6586	28.5763	0.085	0.098	0.068
316	9670	8586	7147	1	2005	4	4	16	57	8	476.272	32.6586	28.5763	0.085	0.098	0.068
316	9671	8586	7147	2	2005	4	4	16	57	8	413.903	32.6586	28.5763	0.085	0.098	0.068
316	9672	8586	7147	1	2005	4	4	16	57	8	470.602	32.6586	28.5763	0.085	0.098	0.068
317	10323	8435	7147	1	2006	4	5	25	58	8	481.942	35.3802	28.5763	0.129	0.071	0.068
317	10324	8435	7147	1	2006	4	5	25	58	8	453.592	35.3802	28.5763	0.129	0.071	0.068
317	10325	8435	7147	1	2006	4	5	25	58	8	419.573	35.3802	28.5763	0.129	0.071	0.068
317	10326	8435	7147	1	2006	4	5	25	58	8	430.913	35.3802	28.5763	0.129	0.071	0.068
317	10327	8435	7147	1	2006	4	5	25	58	8	464.932	35.3802	28.5763	0.129	0.071	0.068
317	10328	8435	7147	2	2006	4	5	25	58	8	464.932	35.3802	28.5763	0.129	0.071	0.068
317	10329	8435	7147	2	2006	4	5	25	58	8	442.253	35.3802	28.5763	0.129	0.071	0.068
317	10330	8435	7147	1	2006	4	5	25	58	8	504.622	35.3802	28.5763	0.129	0.071	0.068
318	8430	6562	7274	2	2003	4	1	1	59	9	527.301	32.6586	34.473	0.071	0.09	0.071
318	8431	6562	7274	1	2003	4	1	1	59	9	476.272	32.6586	34.473	0.071	0.09	0.071
318	8432	6562	7274	2	2003	4	1	1	59	9	566.99	32.6586	34.473	0.071	0.09	0.071
318	8433	6562	7274	1	2003	4	1	1	59	9	419.573	32.6586	34.473	0.071	0.09	0.071
318	8434	6562	7274	2	2003	4	1	1	59	9	351.534	32.6586	34.473	0.071	0.09	0.071
318	8435	6562	7274	1	2003	4	1	1	59	9	345.864	32.6586	34.473	0.071	0.09	0.071
318	8436	6562	7274	2	2003	4	1	1	59	9	396.893	32.6586	34.473	0.071	0.09	0.071
318	8437	6562	7274	1	2003	4	1	1	59	9	379.884	32.6586	34.473	0.071	0.09	0.071
318	8438	6562	7274	2	2003	4	1	1	59	9	498.952	32.6586	34.473	0.071	0.09	0.071
319	8585	7500	7294	1	2004	1	1	1	61	7	455.86	34.0194	29.4835	0.098	0.096	0.065
319	8586	7500	7294	1	2004	1	1	1	61	7	458.695	34.0194	29.4835	0.098	0.096	0.065
319	8587	7500	7294	2	2004	1	1	1	61	7	447.922	34.0194	29.4835	0.098	0.096	0.065
319	8588	7500	7294	1	2004	1	1	1	61	7	454.159	34.0194	29.4835	0.098	0.096	0.065
319	8589	7500	7294	2	2004	1	1	1	61	7	402.563	34.0194	29.4835	0.098	0.096	0.065
319	8590	7500	7294	2	2004	1	1	1	61	7	454.726	34.0194	29.4835	0.098	0.096	0.065
319	8591	7500	7294	2	2004	1	1	1	61	7	419.573	34.0194	29.4835	0.098	0.096	0.065
321	9590	8437	7294	2	2005	3	3	9	61	10	430.913	37.1946	29.4835	0.127	0.071	0.065
321	9591	8437	7294	1	2005	3	3	9	61	10	425.243	37.1946	29.4835	0.127	0.071	0.065
321	9592	8437	7294	1	2005	3	3	9	61	10	362.874	37.1946	29.4835	0.127	0.071	0.065
321	9593	8437	7294	1	2005	3	3	9	61	10	413.903	37.1946	29.4835	0.127	0.071	0.065
321	9594	8437	7294	2	2005	3	3	9	61	10	368.544	37.1946	29.4835	0.127	0.071	0.065
321	9595	8437	7294	2	2005	3	3	9	61	10	351.534	37.1946	29.4835	0.127	0.071	0.065
321	9596	8437	7294	2	2005	3	3	9	61	10	368.544	37.1946	29.4835	0.127	0.071	0.065
321	9597	8437	7294	2	2005	3	3	9	61	10	345.864	37.1946	29.4835	0.127	0.071	0.065
321	9598	8437	7294	2	2005	3	3	9	61	10	334.524	37.1946	29.4835	0.127	0.071	0.065
321	9599	8437	7294	1	2005	3	3	9	61	10	391.223	37.1946	29.4835	0.127	0.071	0.065
322	9971	7500	7294	2	2006	2	4	16	60	10	419.573	34.0194	29.4835	0.098	0.096	0.065
322	9972	7500	7294	2	2006	2	4	16	60	10	413.903	34.0194	29.4835	0.098	0.096	0.065
322	9973	7500	7294	2	2006	2	4	16	60	10	374.214	34.0194	29.4835	0.098	0.096	0.065
322	9974	7500	7294	2	2006	2	4	16	60	10	385.553	34.0194	29.4835	0.098	0.096	0.065
322	9975	7500	7294	1	2006	2	4	16	60	10	419.573	34.0194	29.4835	0.098	0.096	0.065
322	9976	7500	7294	1	2006	2	4	16	60	10	430.913	34.0194	29.4835	0.098	0.096	0.065
322	9977	7500	7294	1	2006	2	4	16	60	10	447.922	34.0194	29.4835	0.098	0.096	0.065
322	9978	7500	7294	2	2006	2	4	16	60	10	396.893	34.0194	29.4835	0.098	0.096	0.065
322	9979	7500	7294	1	2006	2	4	16	60	10	430.913	34.0194	29.4835	0.098	0.096	0.065
322	9980	7500	7294	1	2006	2	4	16	60	10	430.913	34.0194	29.4835	0.098	0.096	0.065
323	10588	9516	7294	1	2007	1	5	25	61	10	436.583	35.8338	29.4835	0.099	0.084	0.065
323	10589	9516	7294	1	2007	1	5	25	61	10	368.544	35.8338	29.4835	0.099	0.084	0.065
323	10590	9516	7294	1	2007	1	5	25	61	10	396.893	35.8338	29.4835	0.099	0.084	0.065
323	10591	9516	7294	1	2007	1	5	25	61	10	413.903	35.8338	29.4835	0.099	0.084	0.065
323	10592	9516	7294	1	2007	1	5	25	61	10	419.573	35.8338	29.4835	0.099	0.084	0.065
323	10593	9516	7294	1	2007	1	5	25	61	10	442.253	35.8338	29.4835	0.099	0.084	0.065
323	10594	9516	7294	1	2007	1	5	25	61	10	447.922	35.8338	29.4835	0.099	0.084	0.065
323	10595	9516	7294	2	2007	1	5	25	61	10	436.583	35.8338	29.4835	0.099	0.084	0.065
323	10596	9516	7294	2	2007	1	5	25	61	10	481.942	35.8338	29.4835	0.099	0.084	0.065
323	10597	9516	7294	2	2007	1	5	25	61	10	362.874	35.8338	29.4835	0.099	0.084	0.065
324	11639	10163	7294	1	2009	1	6	36	60	9	272.155	32.2051	29.4835	0.106	0.153	0.065
324	11640	10163	7294	1	2009	1	6	36	60	9	379.884	32.2051	29.4835	0.106	0.153	0.065
324	11641	10163	7294	1	2009	1	6	36	60	9	255.146	32.2051	29.4835	0.106	0.153	0.065
324	11642	10163	7294	2	2009	1	6	36	60	9	368.544	32.2051	29.4835	0.106	0.153	0.065
324	11643	10163	7294	2	2009	1	6	36	60	9	442.253	32.2051	29.4835	0.106	0.153	0.065
324	11644	10163	7294	2	2009	1	6	36	60	9	232.466	32.2051	29.4835	0.106	0.153	0.065
324	11645	10163	7294	2	2009	1	6	36	60	9	368.544	32.2051	29.4835	0.106	0.153	0.065
324	11646	10163	7294	1	2009	1	6	36	60	9	379.884	32.2051	29.4835	0.106	0.153	0.065
324	11647	10163	7294	2	2009	1	6	36	60	9	340.194	32.2051	29.4835	0.106	0.153	0.065
325	8870	6562	7333	2	2004	3	1	1	59	8	413.903	32.6586	29.4835	0.067	0.09	0.07
325	8871	6562	7333	1	2004	3	1	1	59	8	430.913	32.6586	29.4835	0.067	0.09	0.07
325	8872	6562	7333	1	2004	3	1	1	59	8	476.272	32.6586	29.4835	0.067	0.09	0.07
325	8873	6562	7333	2	2004	3	1	1	59	8	430.913	32.6586	29.4835	0.067	0.09	0.07
325	8874	6562	7333	1	2004	3	1	1	59	8	510.291	32.6586	29.4835	0.067	0.09	0.07
325	8875	6562	7333	2	2004	3	1	1	59	8	391.223	32.6586	29.4835	0.067	0.09	0.07
325	8876	6562	7333	1	2004	3	1	1	59	8	453.592	32.6586	29.4835	0.067	0.09	0.07
325	8877	6562	7333	1	2004	3	1	1	59	8	459.262	32.6586	29.4835	0.067	0.09	0.07
327	9067	6731	7378	2	2004	4	2	4	58	8	504.622	39.0089	34.0194	0.058	0.09	0.068
327	9068	6731	7378	1	2004	4	2	4	58	8	527.301	39.0089	34.0194	0.058	0.09	0.068
327	9069	6731	7378	2	2004	4	2	4	58	8	493.282	39.0089	34.0194	0.058	0.09	0.068
327	9070	6731	7378	2	2004	4	2	4	58	8	453.592	39.0089	34.0194	0.058	0.09	0.068
327	9071	6731	7378	2	2004	4	2	4	58	8	532.971	39.0089	34.0194	0.058	0.09	0.068
327	9072	6731	7378	2	2004	4	2	4	58	8	459.262	39.0089	34.0194	0.058	0.09	0.068
327	9073	6731	7378	2	2004	4	2	4	58	8	487.612	39.0089	34.0194	0.058	0.09	0.068
327	9074	6731	7378	2	2004	4	2	4	58	8	379.884	39.0089	34.0194	0.058	0.09	0.068
328	9874	8586	7378	2	2006	1	3	9	59	9	561.321	32.6586	34.0194	0.085	0.098	0.068
328	9875	8586	7378	2	2006	1	3	9	59	9	527.301	32.6586	34.0194	0.085	0.098	0.068
328	9876	8586	7378	2	2006	1	3	9	59	9	493.282	32.6586	34.0194	0.085	0.098	0.068
328	9877	8586	7378	2	2006	1	3	9	59	9	419.573	32.6586	34.0194	0.085	0.098	0.068
328	9878	8586	7378	2	2006	1	3	9	59	9	436.583	32.6586	34.0194	0.085	0.098	0.068
328	9879	8586	7378	2	2006	1	3	9	59	9	396.893	32.6586	34.0194	0.085	0.098	0.068
328	9880	8586	7378	2	2006	1	3	9	59	9	430.913	32.6586	34.0194	0.085	0.098	0.068
328	9881	8586	7378	1	2006	1	3	9	59	9	453.592	32.6586	34.0194	0.085	0.098	0.068
328	9882	8586	7378	1	2006	1	3	9	59	9	453.592	32.6586	34.0194	0.085	0.098	0.068
329	8826	7575	7380	2	2004	3	1	1	61	7	425.243	32.6586	30.3907	0.077	0.065	0.068
329	8827	7575	7380	1	2004	3	1	1	61	7	379.884	32.6586	30.3907	0.077	0.065	0.068
329	8828	7575	7380	1	2004	3	1	1	61	7	374.214	32.6586	30.3907	0.077	0.065	0.068
329	8829	7575	7380	1	2004	3	1	1	61	7	317.515	32.6586	30.3907	0.077	0.065	0.068
329	8830	7575	7380	1	2004	3	1	1	61	7	419.573	32.6586	30.3907	0.077	0.065	0.068
329	8831	7575	7380	2	2004	3	1	1	61	7	493.282	32.6586	30.3907	0.077	0.065	0.068
329	8832	7575	7380	2	2004	3	1	1	61	7	504.622	32.6586	30.3907	0.077	0.065	0.068
330	9246	7932	7380	2	2005	1	2	4	59	9	351.534	34.473	30.3907	0.077	0.065	0.068
330	9247	7932	7380	1	2005	1	2	4	59	9	493.282	34.473	30.3907	0.077	0.065	0.068
330	9248	7932	7380	1	2005	1	2	4	59	9	425.243	34.473	30.3907	0.077	0.065	0.068
330	9249	7932	7380	2	2005	1	2	4	59	9	453.592	34.473	30.3907	0.077	0.065	0.068
330	9250	7932	7380	2	2005	1	2	4	59	9	413.903	34.473	30.3907	0.077	0.065	0.068
330	9251	7932	7380	2	2005	1	2	4	59	9	464.932	34.473	30.3907	0.077	0.065	0.068
330	9252	7932	7380	2	2005	1	2	4	59	9	413.903	34.473	30.3907	0.077	0.065	0.068
330	9253	7932	7380	1	2005	1	2	4	59	9	300.505	34.473	30.3907	0.077	0.065	0.068
330	9254	7932	7380	1	2005	1	2	4	59	9	498.952	34.473	30.3907	0.077	0.065	0.068
331	10038	8917	7380	1	2006	2	3	9	58	8	453.592	34.9266	30.3907	0.074	0.094	0.068
331	10039	8917	7380	2	2006	2	3	9	58	8	436.583	34.9266	30.3907	0.074	0.094	0.068
331	10040	8917	7380	1	2006	2	3	9	58	8	436.583	34.9266	30.3907	0.074	0.094	0.068
331	10041	8917	7380	1	2006	2	3	9	58	8	470.602	34.9266	30.3907	0.074	0.094	0.068
331	10042	8917	7380	1	2006	2	3	9	58	8	498.952	34.9266	30.3907	0.074	0.094	0.068
331	10043	8917	7380	1	2006	2	3	9	58	8	408.233	34.9266	30.3907	0.074	0.094	0.068
331	10044	8917	7380	2	2006	2	3	9	58	8	408.233	34.9266	30.3907	0.074	0.094	0.068
331	10045	8917	7380	2	2006	2	3	9	58	8	413.903	34.9266	30.3907	0.074	0.094	0.068
332	8878	3552	7394	2	2004	3	1	1	61	4	504.622	-999.99	28.5763	0.056	0.004	0.047
332	8879	3552	7394	1	2004	3	1	1	61	4	447.922	-999.99	28.5763	0.056	0.004	0.047
332	8880	3552	7394	1	2004	3	1	1	61	4	419.573	-999.99	28.5763	0.056	0.004	0.047
332	8881	3552	7394	2	2004	3	1	1	61	4	425.243	-999.99	28.5763	0.056	0.004	0.047
333	9525	7247	7394	1	2005	3	2	4	58	6	459.262	39.9161	28.5763	0.066	0.075	0.047
333	9526	7247	7394	2	2005	3	2	4	58	6	464.932	39.9161	28.5763	0.066	0.075	0.047
333	9527	7247	7394	2	2005	3	2	4	58	6	436.583	39.9161	28.5763	0.066	0.075	0.047
333	9528	7247	7394	1	2005	3	2	4	58	6	504.622	39.9161	28.5763	0.066	0.075	0.047
333	9529	7247	7394	2	2005	3	2	4	58	6	481.942	39.9161	28.5763	0.066	0.075	0.047
333	9530	7247	7394	2	2005	3	2	4	58	6	464.932	39.9161	28.5763	0.066	0.075	0.047
334	10102	8586	7394	1	2006	2	3	9	60	7	481.942	32.6586	28.5763	0.092	0.098	0.047
334	10103	8586	7394	2	2006	2	3	9	60	7	481.942	32.6586	28.5763	0.092	0.098	0.047
334	10104	8586	7394	1	2006	2	3	9	60	7	510.291	32.6586	28.5763	0.092	0.098	0.047
334	10105	8586	7394	1	2006	2	3	9	60	7	527.301	32.6586	28.5763	0.092	0.098	0.047
334	10106	8586	7394	2	2006	2	3	9	60	7	515.961	32.6586	28.5763	0.092	0.098	0.047
[truncated: 5,828 more rows]
